# Supplementary material for: Genomic and hyperspectral imaging-based prediction blending enables selection for reduced deoxynivalenol content in wheat grains
Source: G3 (Bethesda). 2025 Aug 6;15(10):jkaf176. doi: 10.1093/g3journal/jkaf176 (PMC12506668; doi:10.1093/g3journal/jkaf176)
Supplement: jkaf176_Supplementary_Data [file jkaf176_supplementary_data.zip]

Archive with 2 entries (2 files):
- Supplemental_Figures_G3-2025-405941.docx
- Supplemental_Tables_G3-2025-405941.xlsx
