# Supplementary material for: Genomic and hyperspectral imaging-based prediction blending enables selection for reduced deoxynivalenol content in wheat grains
Source: G3 (Bethesda). 2025 Aug 6;15(10):jkaf176. doi: 10.1093/g3journal/jkaf176 (PMC12506668; doi:10.1093/g3journal/jkaf176)
Supplement: jkaf176_Supplementary_Data [file jkaf176_supplementary_data.zip › Supplemental_Tables_G3-2025-405941.xlsx]

## Sheet: Supplementary Table 1
Supplementary Table 1: Analysis of Variance (ANOVA) and Heritability estimation of DON content for genotypes evaluated in 2021, 2022, and across years
2021
Sources of Variation	DF	Sum Sq	Mean Sq	F value	Pr(>F)	Var(G)	H2
Genotypes	306	89982	294.06	3.3749	2.2e-16	125.03	0.850371
Rep	1	8031	8031	182.709	2.2e-16
Residuals	184	8088	44
2022
Sources of Variation	DF	Sum Sq	Mean Sq	F value	Pr(>F)	Var(G)	H2
Genotypes	287	47072	164.014	2.2161	2.2e-16	66.707	0.813431
Rep	1	12503	12502.6	409.185	2.2e-16
Residuals	286	8739	30.6
Across Years
Sources of Variation	DF	Sum Sq	Mean Sq	F value	Pr(>F)	Var(G)	Var(GE)	H2
Genotype	557	146438	262.9	7.3334	2.2e-16	92.8	20.7	0.554526
Year	1	572	571.7	15.9465	7.56e-05
Rep	1	20423	20423.1	569.682	2.2e-16
Genotype:Year	36	2748	77.3	2.1569	0.000174
Residuals	471	16885	35.9
Var(G) = Estimated Genotype Variance
Var(GE) = Estimated Genotype by Year Variance
H2 = Estimated Broad Sense Heritability (Entry Mean Basis)

## Sheet: Supplementary Table 2
Supplementary Table 2. Average DON content and kernel color of genotypes evaluated in 2021
Genotype	Kernel Color	DON (ppm) (Average)
0566A1_3_1_47	Red	15
0762A1_2_8	Red	5
13VTK59_55	Red	18
Ambassador	White	55.0333
Catawba	Red	17.8
CN18_20_2	White	52.4
D6234	White	29.6
DF_112_R	Red	28.7
Dyna_Gro_9242W	White	16.5
E2041	White	41.3
E5024	White	36.5
E6012	White	46.1
F0036R	Red	33
F0039	White	54.4
F0051R	Red	23.1
F1026R	Red	28.2
F1027	White	31.9
F2016	White	38.6
F2019	White	54.9
F2028R	Red	29.1
Hilliard	Red	15
IL10_21934	Red	19.5
IL10_21937	Red	17.6
IL11_28222	Red	5
IL11_6543	Red	14.5
IL12_17257	Red	12.7
IL12_21624	Red	22.5
IL12_8512	Red	16.1
IL13_20616	Red	8.9
IL15_26131	Red	19.2
IL15_2639	Red	10.1
IL15_4957	Red	11.6
IL16_8048	Red	11.6
Jupiter	Red	43.1
KWS095	Red	20.4
KWS152	Red	18.8
KWS191	Red	25.6
KWS250	White	34.3
KWS291	Red	22.9
KWS308	White	25.3
KWS327	White	42.8
KY06C_1178_16_10_3	Red	26.7
KY06C_1178_16_10_3_34	Red	33
KY06C_2067_16_7_1	Red	25.1
KY07C_1145_94_12_5	Red	21.4
LES15_1066	Red	17.1
LES15_5357	Red	22.6
LES15_5443	Red	18.3
LES167617	Red	29.5
LES170022	Red	13.8
LES175560	Red	21.1
MI14R0009	Red	21.8
MI14R0011	Red	31.2
MI14R0029	Red	26.2
MI14R0082	Red	22.3
MI14R0267	Red	20
MI14R0330	Red	21.1
MI14R0489	Red	20.8
MI14R0493	Red	23.4
MI14R1140	Red	41.1
MI14W0190	White	28.6667
MI14W0300	Red	37.9
MI14W0334	White	49.3
MI14W1039	White	40.7
MI14W1046	White	58.7
MI15R0068	Red	26.8
MI15R0388	Red	37.5
MI15W0461	White	38.9
MI16R0592	Red	37.2
MI16R0682	Red	26.7
MI16R0720	Red	25.6667
MI16R0737	Red	29.1
MI16R0742	Red	24.3
MI16R0798	Red	39.3
MI16R0898	Red	13.3
MI16R0906	Red	30
MI16R1172	Red	18.3
MI16R1184	Red	48.3
MI16R1232	Red	27.7
MI16W0102	White	54.4
MI16W0133	White	54.2333
MI16W0522	White	47.4
MI16W0528	White	32.9667
MI17R0138	Red	18.2
MI17R0222	Red	24.8
MI17R0311	Red	18.2
MI17R0325	Red	14.4
MI17R0342	Red	13.5
MI17R0357	Red	21.9667
MI17R0386	Red	26.7
MI17R0415	Red	21.2
MI17R0435	Red	28.9
MI17R0438	Red	28.1
MI17R0484	Red	20.8667
MI17W0100	White	48
MI17W0121	White	29.7
MI17W0133	White	41.1
MI17W0224	White	46.7
MI17W0235	White	38.0667
MI18R0018	Red	12.7
MI18R0025	Red	8.7
MI18R0062	Red	11.7
MI18R0066	Red	11.85
MI18R0086	Red	17.75
MI18R0090	Red	8.5
MI18R0109	Red	27.85
MI18R0194	Red	22.45
MI18R0251	Red	32.55
MI18R0330	Red	34.2
MI18R0363	Red	25.4
MI18R0397	Red	10.8
MI18R0399	Red	23.65
MI18R0403	Red	11.15
MI18R0506	Red	33.05
MI18R0510	Red	31.2
MI18R0518	Red	7.45
MI18R0519	Red	7.95
MI18R0567	Red	26.2
MI18R0585	Red	16.2
MI18R0595	Red	34.35
MI18R0596	Red	36.1
MI18R0603	Red	48.9
MI18R0621	Red	34.65
MI18R0671	Red	26.7
MI18R0829	Red	10.85
MI18R0834	Red	13.4
MI18R0835	Red	13.2
MI18R0851	Red	30.35
MI18R0860	Red	13.65
MI18R0875	Red	40.4
MI18R0900	Red	11.85
MI18R0901	Red	34.95
MI18R0902	Red	27.65
MI18R0991	Red	42.2
MI18R1003	Red	29.55
MI18R1223	Red	7.5
MI18R1263	Red	15.2
MI18R1313	Red	44.35
MI18R1321	Red	31.6
MI18R1322	Red	38.75
MI18R1325	Red	24.15
MI18R1335	Red	53.9
MI18R1338	Red	51.7
MI18R1351	Red	44.15
MI18R1359	Red	10.2
MI18R1421	Red	23.7
MI18R1556	Red	23.75
MI18R1599	Red	23.65
MI18R1601	Red	20.55
MI18R1605	Red	23.3
MI18R1652	Red	49.4
MI18R1676	Red	38.45
MI18R1686	Red	26.65
MI18R1687	Red	36.1
MI18R1699	Red	15.4
MI18R1700	Red	10.9
MI18R1701	Red	18.3
MI18R1702	Red	21.25
MI18R1703	Red	13.3
MI18R1704	Red	22.25
MI18R1705	Red	9.5
MI18R1706	Red	7.85
MI18R1707	Red	14.1
MI18R1708	Red	11.7
MI18R1709	Red	14.05
MI18R1710	Red	14.2
MI18R1711	Red	25.65
MI18R1712	Red	15.25
MI18R1713	Red	9.65
MI18R1715	Red	15.85
MI18W0126	White	54.7
MI18W0136	White	42.4
MI18W0144	White	43.1333
MI18W0148	White	51.65
MI18W0150	White	49.2
MI18W0152	White	53.8
MI18W0199	White	30.9
MI18W0200	White	50
MI18W0211	White	31.35
MI18W0248	White	37.75
MI18W0250	White	55.15
MI18W0286	White	46.5
MI18W0354	White	45.65
MI18W0385	White	34.85
MI18W0572	White	39.35
MI18W0661	White	28.8
MI18W0680	White	31.7
MI18W0877	White	24.5
MI18W0882	White	47.15
MI18W0895	White	58.65
MI18W0913	White	40.05
MI18W0974	White	40.05
MI18W0976	White	52.75
MI18W1034	White	55
MI18W1044	White	32.4
MI18W1059	White	42.25
MI18W1103	White	18.85
MI18W1106	White	20
MI18W1129	White	18.05
MI18W1147	White	42.2
MI18W1169	White	32.05
MI18W1170	White	28.25
MI18W1171	White	29.15
MI18W1175	White	40
MI18W1186	White	43.8
MI18W1211	White	23.75
MI18W1214	White	50.8
MI18W1239	White	25.8
MI18W1240	White	51.95
MI18W1255	White	22.95
MI18W1340	White	46.2
MI18W1348	White	53.9
MI18W1350	White	57.45
MI18W1352	White	48.65
MI18W1371	White	34
MI18W1376	White	52.95
MI18W1418	White	30.25
MI18W1446	White	20.8
MI18W1473	White	35.4
MI18W1522	White	19.1
MI18W1624	White	35.4
MI18W1656	White	54.75
MI18W1691	White	38.35
MI18W1714	White	46.7
MI19R0001	Red	34.35
MI19R0003	Red	14.7
MI19R0011	Red	13.45
MI19R0016	Red	39.55
MI19R0018	Red	13.25
MI19R0029	Red	11.2
MI19R0325	Red	15.75
MI19R0326	Red	16.35
MI19R0327	Red	31
MI19R0328	Red	25.75
MI19R0329	Red	17.85
MI19R0330	Red	33.05
MI19R0331	Red	18.95
MI19R0332	Red	7.15
MI19R0333	Red	35.6
MI19R0334	Red	27.45
MI19R0335	Red	22.05
MI19R0336	Red	18.1
MI19R0337	Red	17.3
MI19R0338	Red	19.85
MI19R0339	Red	10.55
MI19R0340	Red	16.95
MI19R0341	Red	15.7
MI19R0342	Red	18.3
MI19R0343	Red	9.15
MI19R0345	Red	30.05
MI19R0346	Red	9.7
MI19R0347	Red	20.4
MI19R0349	Red	15.2
MI19W0348	White	22.15
MI20R0026	Red	16.2
MI20R0163	Red	17.55
NY01016_AN	White	47.6
NY05158_833	White	27.8
NY12006_2_1_20	White	31.3
NY94025_136	White	36.3
NY99056_161	White	45.8
NY99069_249	White	53.4
NY99069_352	White	52.4
OH07_264_35	Red	19
OH08_235_33	Red	38.2
OH10_219_65	Red	21.9
OH11_118_18	Red	14.1
OH12_104_18	Red	21
OH12_113_45	Red	28.3
OH12_118_32	Red	16.7
OH12_126_1	Red	16.3
OH12_133_4	Red	22.9
OH12_140_53	Red	17.5
OH12_195_22	Red	18.3
OH12_253_73	Red	21.3
OH12_279_48	Red	17.8
OH12_285_64	Red	19.8
OH14_112_34	Red	16
OH15_131_31	Red	8.6
OH15_191_52	Red	18.6
P25R47	Red	30
P25W43	White	52.6
Shirley	Red	21.2
SY_100	Red	18.1333
VA08MAS_369	Red	22.2
VA08W_176	Red	14.7
VA08W_294	Red	18.9
VA09MAS1_12_5_1_3	Red	23
VA09W_192WS_29	White	55.7
VA09W_52	Red	20.1
VA09W_73	Red	19.1
VA10W_21	Red	27.8
VA10W_28	Red	26.1
VA10W_663	Red	10.3
VA11W_106	Red	29.1
VA11W_313	Red	24.6
VA11W_323WS	White	54.9
VA12FHB_8	Red	21
VA12W_31	Red	20.1
VA14W_29	Red	27.1
VA15W_63	Red	31.1
VA16W_202	Red	19.1
VA17W_75	Red	16.8
X08_1181_61_15_5	Red	20.3
X08C_1077_11_18_3	Red	29.2
X11_0420_120_13_3	Red	21.5
X12_924_40_7_5	Red	15.6

## Sheet: Supplementary Table 3
Supplementary Table 3. Average DON content and kernel color of genotypes evaluated in 2022
Genotype	Kernel Color	DON (ppm) Average
0762A1_2_8	Red	21.3
Ambassador	White	51.1
Catawba	Red	13.05
Hilliard	Red	10.25
IL10_21934	Red	12
IL12_17257	Red	12.5
IL12_21624	Red	13.45
IL12_8512	Red	12.2
IL13_20616	Red	13.35
IL15_2639	Red	14.4
IL15_4957	Red	9.5
Jupiter	Red	17.75
KWS095	Red	24
KWS191	Red	19.35
KY07C_1145_94_12_5	Red	13.7
LES15_1066	Red	11.65
LES167617	Red	25.05
MI14R0009	Red	15.2
MI14R0011	Red	24.8
MI14R0330	Red	21.05
MI14W0190	White	14
MI15R0388	Red	27.85
MI16R0720	Red	16.15
MI16R0898	Red	10.4
MI16R0906	Red	40.05
MI16R1172	Red	16.4
MI16W0133	White	28.5
MI16W0528	White	22.25
MI17R0357	Red	22.3
MI21R0001	Red	16.15
MI21R0002	Red	30.45
MI21R0003	Red	19.25
MI21R0009	Red	13.25
MI21R0010	Red	33.2
MI21R0011	Red	31
MI21R0012	Red	24.7
MI21R0013	Red	21.05
MI21R0014	Red	8.7
MI21R0015	Red	11.3
MI21R0016	Red	15.85
MI21R0017	Red	36.7
MI21R0018	Red	17.7
MI21R0019	Red	34.55
MI21R0020	Red	24.95
MI21R0021	Red	19.4
MI21R0023	Red	14.55
MI21R0024	Red	15.95
MI21R0025	Red	10.25
MI21R0026	Red	17
MI21R0028	Red	14.5
MI21R0030	Red	8.25
MI21R0031	Red	26.2
MI21R0032	Red	14.15
MI21R0033	Red	7.65
MI21R0034	Red	6.2
MI21R0035	Red	18.9
MI21R0036	Red	14.75
MI21R0037	Red	9.3
MI21R0038	Red	39.85
MI21R0042	Red	40.2
MI21R0043	Red	18.05
MI21R0045	Red	23.65
MI21R0046	Red	29
MI21R0047	Red	16.1
MI21R0048	Red	9.05
MI21R0049	Red	13.6
MI21R0050	Red	5.6
MI21R0051	Red	9.05
MI21R0052	Red	25.25
MI21R0053	Red	14.3
MI21R0054	Red	19.1
MI21R0056	Red	44.65
MI21R0057	Red	26.05
MI21R0058	Red	16.45
MI21R0059	Red	14.85
MI21R0060	Red	11.15
MI21R0061	Red	10
MI21R0062	Red	11.4
MI21R0063	Red	39.15
MI21R0064	Red	20.35
MI21R0065	Red	7.6
MI21R0067	Red	15.45
MI21R0068	Red	18.5
MI21R0069	Red	17.65
MI21R0070	Red	22.25
MI21R0072	Red	21.1
MI21R0073	Red	21.75
MI21R0074	Red	12
MI21R0075	Red	40.35
MI21R0076	Red	27.9
MI21R0077	Red	24.65
MI21R0078	Red	22.45
MI21R0080	Red	17.35
MI21R0081	Red	27.05
MI21R0082	Red	19.6
MI21R0083	Red	19.25
MI21R0084	Red	17.35
MI21R0085	Red	19.7
MI21R0086	Red	19.05
MI21R0087	Red	11.15
MI21R0088	Red	45.35
MI21R0089	Red	28.95
MI21R0090	Red	10.15
MI21R0091	Red	26.35
MI21R0092	Red	19.15
MI21R0093	Red	13.45
MI21R0094	Red	23.5
MI21R0095	Red	29.9
MI21R0096	Red	19.05
MI21R0097	Red	24.65
MI21R0098	Red	14.75
MI21R0100	Red	33.75
MI21R0102	Red	12.7
MI21R0103	Red	39.3
MI21R0104	Red	8.85
MI21R0105	Red	19.35
MI21R0106	Red	26.3
MI21R0108	Red	25.1
MI21R0109	Red	25.25
MI21R0110	Red	26.4
MI21R0111	Red	36.1
MI21R0112	Red	36.8
MI21R0113	Red	21.75
MI21R0114	Red	18.5
MI21R0115	Red	16.4
MI21R0116	Red	34.4
MI21R0117	Red	23.65
MI21R0118	Red	17.3
MI21R0119	Red	21.25
MI21R0120	Red	24.05
MI21R0122	Red	31.45
MI21R0123	Red	9.05
MI21R0125	Red	17.1
MI21R0127	Red	30.55
MI21R0128	Red	24.3
MI21R0129	Red	13.7
MI21R0130	Red	18.75
MI21R0131	Red	10.7
MI21R0135	Red	22.85
MI21R0136	Red	22.35
MI21R0137	Red	28.6
MI21R0140	Red	4.7
MI21R0141	Red	22.25
MI21R0142	Red	8.55
MI21R0144	Red	27.85
MI21R0145	Red	13.65
MI21R0146	Red	12.65
MI21R0147	Red	22.8
MI21R0149	Red	8.5
MI21R0152	Red	14.45
MI21R0153	Red	26.1
MI21R0154	Red	37.9
MI21R0155	Red	15.15
MI21R0156	Red	12.85
MI21R0157	Red	24.85
MI21R0158	Red	29.45
MI21R0160	Red	20.35
MI21R0161	Red	13.3
MI21R0163	Red	7.4
MI21R0164	Red	8.2
MI21R0170	Red	12.55
MI21R0171	Red	24.2
MI21R0172	Red	20.45
MI21R0173	Red	11.1
MI21R0174	Red	9.65
MI21R0175	Red	14.55
MI21R0176	Red	15.15
MI21R0177	Red	6.95
MI21R0178	Red	14.15
MI21R0179	Red	14.65
MI21R0181	Red	13.75
MI21R0182	Red	9.85
MI21R0183	Red	18.15
MI21R0184	Red	12.3
MI21R0185	Red	13.8
MI21R0186	Red	23.25
MI21R0187	Red	14.45
MI21R0188	Red	29.4
MI21R0191	Red	34.75
MI21R0192	Red	11.6
MI21R0193	Red	21.35
MI21R0194	Red	23
MI21R0195	Red	21.6
MI21R0196	Red	18.35
MI21R0197	Red	43.95
MI21R0198	Red	21.65
MI21R0200	Red	26.45
MI21R0201	Red	20.8
MI21R0202	Red	32
MI21R0203	Red	13.7
MI21R0204	Red	13.9
MI21R0206	Red	19.1
MI21R0207	Red	34.65
MI21R0208	Red	22.5
MI21R0209	Red	15
MI21R0210	Red	37.95
MI21R0211	Red	16.5
MI21R0212	Red	14
MI21R0213	Red	13.25
MI21R0214	Red	14.1
MI21R0215	Red	19.3
MI21R0216	Red	15.75
MI21R0217	Red	15
MI21R0219	Red	14.65
MI21R0220	Red	19.4
MI21R0221	Red	16.4
MI21R0222	Red	14.2
MI21R0223	Red	10.8
MI21R0224	Red	8.45
MI21R0225	Red	24.1
MI21R0227	Red	27.8
MI21R0228	Red	23.05
MI21R0230	Red	17.5
MI21R0232	Red	29
MI21R0234	Red	13.25
MI21R0235	Red	14.25
MI21R0236	Red	26.8
MI21R0238	Red	23.25
MI21R0240	Red	37.2
MI21R0242	Red	23.05
MI21R0244	Red	21.5
MI21R0245	Red	27.65
MI21R0246	Red	36.7
MI21R0247	Red	18.9
MI21R0248	Red	40.7
MI21R0249	Red	25.25
MI21R0250	Red	30.5
MI21R0251	Red	30.65
MI21R0252	Red	39.15
MI21R0253	Red	33.9
MI21R0254	Red	25.85
MI21R0255	Red	24
MI21R0257	Red	25.1
MI21R0258	Red	29.45
MI21R0259	Red	19.55
MI21R0260	Red	42.05
MI21R0262	Red	31.5
MI21R0264	Red	27.4
MI21R0265	Red	23.25
MI21R0269	Red	16.8
MI21R0270	Red	22.35
MI21R0272	Red	29.05
MI21R0273	Red	16.9
MI21R0275	Red	32.6
MI21W0004	White	27.7
MI21W0005	White	38.5
MI21W0006	White	16.05
MI21W0007	White	21
MI21W0008	White	17.9
MI21W0039	White	32.35
MI21W0040	White	28.55
MI21W0133	White	26.25
MI21W0134	White	18.15
MI21W0138	White	14.7
MI21W0139	White	21.9
MI21W0148	White	31.85
MI21W0150	White	23.25
MI21W0151	White	15.8
MI21W0165	White	28.65
MI21W0166	White	20.35
MI21W0167	White	28.3
MI21W0168	White	34.45
MI21W0169	White	12.95
MI21W0205	White	20.5
MI21W0218	White	29.85
MI21W0237	White	37.95
MI21W0241	White	18.5
MI21W0243	White	15.35
MI21W0263	White	24.75
MI21W0266	White	17.75
MI21W0267	White	36.05
MI21W0277	White	50.7
MI21W0278	White	19.8
MI21W0279	White	42
MI21W0281	White	22.75
MI21W0282	White	26.55
MI21W0283	White	25
MI21W0284	White	17.75
MI21W0285	White	11.3
MO080104	Red	7.65
NY05158_833	White	22.7
OH11_118_18	Red	6.25
OH12_195_22	Red	26.95
SY_100	Red	32.85
VA09MAS1_12_5_1_3	Red	13.4
VA12W_31	Red	18
VA15W_63	Red	35.1
X08C_1077_11_18_3	Red	18.7

## Sheet: Supplementary Table 4
Supplementary Table 4. Calculated best linear unbiased estimates (BLUEs) of genotypes across years
Genotype	DON (ppm) BLUEs
0566A1_3_1_47	13.1187
0762A1_2_8	16.4938
13VTK59_55	16.1187
Ambassador	53.0837
Catawba	15.2604
CN18_20_2	50.5187
D6234	27.7187
DF_112_R	26.8187
Dyna_Gro_9242W	14.6187
E2041	39.4187
E5024	34.6187
E6012	44.2187
F0036R	31.1187
F0039	52.5187
F0051R	21.2187
F1026R	26.3187
F1027	30.0187
F2016	36.7187
F2019	53.0187
F2028R	27.2187
Hilliard	12.4604
IL10_21934	15.1271
IL10_21937	15.7187
IL11_28222	3.11865
IL11_6543	12.6187
IL12_17257	13.1938
IL12_21624	17.0938
IL12_8512	14.1271
IL13_20616	12.4938
IL15_26131	17.3187
IL15_2639	13.5938
IL15_4957	10.8271
IL16_8048	9.71865
Jupiter	32.5837
KWS095	23.4271
KWS152	16.9187
KWS191	22.0604
KWS250	32.4187
KWS291	21.0187
KWS308	23.4187
KWS327	40.9187
KY06C_1178_16_10_3	24.8187
KY06C_1178_16_10_3_34	31.1187
KY06C_2067_16_7_1	23.2187
KY07C_1145_94_12_5	16.8938
LES15_1066	14.0938
LES15_5357	20.7187
LES15_5443	16.4187
LES167617	27.1604
LES170022	11.9187
LES175560	19.2187
MI14R0009	18.0271
MI14R0011	27.5604
MI14R0029	24.3187
MI14R0082	20.4187
MI14R0267	18.1187
MI14R0330	21.6938
MI14R0489	18.9187
MI14R0493	21.5187
MI14R1140	39.2187
MI14W0190	22.4237
MI14W0300	36.0187
MI14W0334	47.4187
MI14W1039	38.8187
MI14W1046	56.8187
MI15R0068	24.9187
MI15R0388	31.6938
MI15W0461	37.0187
MI16R0592	35.3187
MI16R0682	24.8187
MI16R0720	21.4837
MI16R0737	27.2187
MI16R0742	22.4187
MI16R0798	37.4187
MI16R0898	11.7637
MI16R0906	33.6437
MI16R1172	17.6604
MI16R1184	46.4187
MI16R1232	25.8187
MI16W0102	52.5187
MI16W0133	43.5637
MI16W0522	45.5187
MI16W0528	28.3037
MI17R0138	16.3187
MI17R0222	22.9187
MI17R0311	16.3187
MI17R0325	12.5187
MI17R0342	11.6187
MI17R0357	21.7237
MI17R0386	24.8187
MI17R0415	19.3187
MI17R0435	27.0187
MI17R0438	26.2187
MI17R0484	18.9853
MI17W0100	46.1187
MI17W0121	27.8187
MI17W0133	39.2187
MI17W0224	44.8187
MI17W0235	36.1853
MI18R0018	10.8187
MI18R0025	6.81865
MI18R0062	9.81865
MI18R0066	9.96865
MI18R0086	15.8687
MI18R0090	6.61865
MI18R0109	25.9687
MI18R0194	20.5687
MI18R0251	30.6687
MI18R0330	32.3187
MI18R0363	23.5187
MI18R0397	8.91865
MI18R0399	21.7687
MI18R0403	9.26865
MI18R0506	31.1687
MI18R0510	29.3187
MI18R0518	5.56865
MI18R0519	6.06865
MI18R0567	24.3187
MI18R0585	14.3187
MI18R0595	32.4687
MI18R0596	34.2187
MI18R0603	47.0187
MI18R0621	32.7687
MI18R0671	24.8187
MI18R0829	8.96865
MI18R0834	11.5187
MI18R0835	11.3187
MI18R0851	28.4687
MI18R0860	11.7687
MI18R0875	38.5187
MI18R0900	9.96865
MI18R0901	33.0687
MI18R0902	25.7687
MI18R0991	40.3187
MI18R1003	27.6687
MI18R1223	5.61865
MI18R1263	13.3187
MI18R1313	42.4687
MI18R1321	29.7187
MI18R1322	36.8687
MI18R1325	22.2687
MI18R1335	52.0187
MI18R1338	49.8187
MI18R1351	42.2687
MI18R1359	8.31865
MI18R1421	21.8187
MI18R1556	21.8687
MI18R1599	21.7687
MI18R1601	18.6687
MI18R1605	21.4187
MI18R1652	47.5187
MI18R1676	36.5687
MI18R1686	24.7687
MI18R1687	34.2187
MI18R1699	13.5187
MI18R1700	9.01865
MI18R1701	16.4187
MI18R1702	19.3687
MI18R1703	11.4187
MI18R1704	20.3687
MI18R1705	7.61865
MI18R1706	5.96865
MI18R1707	12.2187
MI18R1708	9.81865
MI18R1709	12.1687
MI18R1710	12.3187
MI18R1711	23.7687
MI18R1712	13.3687
MI18R1713	7.76865
MI18R1715	13.9687
MI18W0126	52.8187
MI18W0136	40.5187
MI18W0144	41.252
MI18W0148	49.7687
MI18W0150	47.3187
MI18W0152	51.9187
MI18W0199	29.0187
MI18W0200	48.1187
MI18W0211	29.4687
MI18W0248	35.8687
MI18W0250	53.2687
MI18W0286	44.6187
MI18W0354	43.7687
MI18W0385	32.9687
MI18W0572	37.4687
MI18W0661	26.9187
MI18W0680	29.8187
MI18W0877	22.6187
MI18W0882	45.2687
MI18W0895	56.7687
MI18W0913	38.1687
MI18W0974	38.1687
MI18W0976	50.8687
MI18W1034	53.1187
MI18W1044	30.5187
MI18W1059	40.3687
MI18W1103	16.9687
MI18W1106	18.1187
MI18W1129	16.1687
MI18W1147	40.3187
MI18W1169	30.1687
MI18W1170	26.3687
MI18W1171	27.2687
MI18W1175	38.1187
MI18W1186	41.9187
MI18W1211	21.8687
MI18W1214	48.9187
MI18W1239	23.9187
MI18W1240	50.0687
MI18W1255	21.0687
MI18W1340	44.3187
MI18W1348	52.0187
MI18W1350	55.5687
MI18W1352	46.7687
MI18W1371	32.1187
MI18W1376	51.0687
MI18W1418	28.3687
MI18W1446	18.9187
MI18W1473	33.5187
MI18W1522	17.2187
MI18W1624	33.5187
MI18W1656	52.8687
MI18W1691	36.4687
MI18W1714	44.8187
MI19R0001	32.4687
MI19R0003	12.8187
MI19R0011	11.5687
MI19R0016	37.6687
MI19R0018	11.3687
MI19R0029	9.31865
MI19R0325	13.8687
MI19R0326	14.4687
MI19R0327	29.1187
MI19R0328	23.8687
MI19R0329	15.9687
MI19R0330	31.1687
MI19R0331	17.0687
MI19R0332	5.26865
MI19R0333	33.7187
MI19R0334	25.5687
MI19R0335	20.1687
MI19R0336	16.2187
MI19R0337	15.4187
MI19R0338	17.9687
MI19R0339	8.66865
MI19R0340	15.0687
MI19R0341	13.8187
MI19R0342	16.4187
MI19R0343	7.26865
MI19R0345	28.1687
MI19R0346	7.81865
MI19R0347	18.5187
MI19R0349	13.3187
MI19W0348	20.2687
MI20R0026	14.3187
MI20R0163	15.6687
MI21R0001	18.0313
MI21R0002	32.3313
MI21R0003	21.1313
MI21R0009	15.1313
MI21R0010	35.0813
MI21R0011	32.8813
MI21R0012	26.5813
MI21R0013	22.9313
MI21R0014	10.5813
MI21R0015	13.1813
MI21R0016	17.7313
MI21R0017	38.5813
MI21R0018	19.5813
MI21R0019	36.4313
MI21R0020	26.8313
MI21R0021	21.2813
MI21R0023	16.4313
MI21R0024	17.8313
MI21R0025	12.1313
MI21R0026	18.8813
MI21R0028	16.3813
MI21R0030	10.1313
MI21R0031	28.0813
MI21R0032	16.0313
MI21R0033	9.53135
MI21R0034	8.08135
MI21R0035	20.7813
MI21R0036	16.6313
MI21R0037	11.1813
MI21R0038	41.7313
MI21R0042	42.0813
MI21R0043	19.9313
MI21R0045	25.5313
MI21R0046	30.8813
MI21R0047	17.9813
MI21R0048	10.9313
MI21R0049	15.4813
MI21R0050	7.48135
MI21R0051	10.9313
MI21R0052	27.1313
MI21R0053	16.1813
MI21R0054	20.9813
MI21R0056	46.5313
MI21R0057	27.9313
MI21R0058	18.3313
MI21R0059	16.7313
MI21R0060	13.0313
MI21R0061	11.8813
MI21R0062	13.2813
MI21R0063	41.0313
MI21R0064	22.2313
MI21R0065	9.48135
MI21R0067	17.3313
MI21R0068	20.3813
MI21R0069	19.5313
MI21R0070	24.1313
MI21R0072	22.9813
MI21R0073	23.6313
MI21R0074	13.8813
MI21R0075	42.2313
MI21R0076	29.7813
MI21R0077	26.5313
MI21R0078	24.3313
MI21R0080	19.2313
MI21R0081	28.9313
MI21R0082	21.4813
MI21R0083	21.1313
MI21R0084	19.2313
MI21R0085	21.5813
MI21R0086	20.9313
MI21R0087	13.0313
MI21R0088	47.2313
MI21R0089	30.8313
MI21R0090	12.0313
MI21R0091	28.2313
MI21R0092	21.0313
MI21R0093	15.3313
MI21R0094	25.3813
MI21R0095	31.7813
MI21R0096	20.9313
MI21R0097	26.5313
MI21R0098	16.6313
MI21R0100	35.6313
MI21R0102	14.5813
MI21R0103	41.1813
MI21R0104	10.7313
MI21R0105	21.2313
MI21R0106	28.1813
MI21R0108	26.9813
MI21R0109	27.1313
MI21R0110	28.2813
MI21R0111	37.9813
MI21R0112	38.6813
MI21R0113	23.6313
MI21R0114	20.3813
MI21R0115	18.2813
MI21R0116	36.2813
MI21R0117	25.5313
MI21R0118	19.1813
MI21R0119	23.1313
MI21R0120	25.9313
MI21R0122	33.3313
MI21R0123	10.9313
MI21R0125	18.9813
MI21R0127	32.4313
MI21R0128	26.1813
MI21R0129	15.5813
MI21R0130	20.6313
MI21R0131	12.5813
MI21R0135	24.7313
MI21R0136	24.2313
MI21R0137	30.4813
MI21R0140	6.58135
MI21R0141	24.1313
MI21R0142	10.4313
MI21R0144	29.7313
MI21R0145	15.5313
MI21R0146	14.5313
MI21R0147	24.6813
MI21R0149	10.3813
MI21R0152	16.3313
MI21R0153	27.9813
MI21R0154	39.7813
MI21R0155	17.0313
MI21R0156	14.7313
MI21R0157	26.7313
MI21R0158	31.3313
MI21R0160	22.2313
MI21R0161	15.1813
MI21R0163	9.28135
MI21R0164	10.0813
MI21R0170	14.4313
MI21R0171	26.0813
MI21R0172	22.3313
MI21R0173	12.9813
MI21R0174	11.5313
MI21R0175	16.4313
MI21R0176	17.0313
MI21R0177	8.83135
MI21R0178	16.0313
MI21R0179	16.5313
MI21R0181	15.6313
MI21R0182	11.7313
MI21R0183	20.0313
MI21R0184	14.1813
MI21R0185	15.6813
MI21R0186	25.1313
MI21R0187	16.3313
MI21R0188	31.2813
MI21R0191	36.6313
MI21R0192	13.4813
MI21R0193	23.2313
MI21R0194	24.8813
MI21R0195	23.4813
MI21R0196	20.2313
MI21R0197	45.8313
MI21R0198	23.5313
MI21R0200	28.3313
MI21R0201	22.6813
MI21R0202	33.8813
MI21R0203	15.5813
MI21R0204	15.7813
MI21R0206	20.9813
MI21R0207	36.5313
MI21R0208	24.3813
MI21R0209	16.8813
MI21R0210	39.8313
MI21R0211	18.3813
MI21R0212	15.8813
MI21R0213	15.1313
MI21R0214	15.9813
MI21R0215	21.1813
MI21R0216	17.6313
MI21R0217	16.8813
MI21R0219	16.5313
MI21R0220	21.2813
MI21R0221	18.2813
MI21R0222	16.0813
MI21R0223	12.6813
MI21R0224	10.3313
MI21R0225	25.9813
MI21R0227	29.6813
MI21R0228	24.9313
MI21R0230	19.3813
MI21R0232	30.8813
MI21R0234	15.1313
MI21R0235	16.1313
MI21R0236	28.6813
MI21R0238	25.1313
MI21R0240	39.0813
MI21R0242	24.9313
MI21R0244	23.3813
MI21R0245	29.5313
MI21R0246	38.5813
MI21R0247	20.7813
MI21R0248	42.5813
MI21R0249	27.1313
MI21R0250	32.3813
MI21R0251	32.5313
MI21R0252	41.0313
MI21R0253	35.7813
MI21R0254	27.7313
MI21R0255	25.8813
MI21R0257	26.9813
MI21R0258	31.3313
MI21R0259	21.4313
MI21R0260	43.9313
MI21R0262	33.3813
MI21R0264	29.2813
MI21R0265	25.1313
MI21R0269	18.6813
MI21R0270	24.2313
MI21R0272	30.9313
MI21R0273	18.7813
MI21R0275	34.4813
MI21W0004	29.5813
MI21W0005	40.3813
MI21W0006	17.9313
MI21W0007	22.8813
MI21W0008	19.7813
MI21W0039	34.2313
MI21W0040	30.4313
MI21W0133	28.1313
MI21W0134	20.0313
MI21W0138	16.5813
MI21W0139	23.7813
MI21W0148	33.7313
MI21W0150	25.1313
MI21W0151	17.6813
MI21W0165	30.5313
MI21W0166	22.2313
MI21W0167	30.1813
MI21W0168	36.3313
MI21W0169	14.8313
MI21W0205	22.3813
MI21W0218	31.7313
MI21W0237	39.8313
MI21W0241	20.3813
MI21W0243	17.2313
MI21W0263	26.6313
MI21W0266	19.6313
MI21W0267	37.9313
MI21W0277	52.5813
MI21W0278	21.6813
MI21W0279	43.8813
MI21W0281	24.6313
MI21W0282	28.4313
MI21W0283	26.8813
MI21W0284	19.6313
MI21W0285	13.1813
MO080104	9.53135
NY01016_AN	45.7187
NY05158_833	25.0271
NY12006_2_1_20	29.4187
NY94025_136	34.4187
NY99056_161	43.9187
NY99069_249	51.5187
NY99069_352	50.5187
OH07_264_35	17.1187
OH08_235_33	36.3187
OH10_219_65	20.0187
OH11_118_18	9.49378
OH12_104_18	19.1187
OH12_113_45	26.4187
OH12_118_32	14.8187
OH12_126_1	14.4187
OH12_133_4	21.0187
OH12_140_53	15.6187
OH12_195_22	24.6938
OH12_253_73	19.4187
OH12_279_48	15.9187
OH12_285_64	17.9187
OH14_112_34	14.1187
OH15_131_31	6.71865
OH15_191_52	16.7187
P25R47	28.1187
P25W43	50.7187
Shirley	19.3187
SY_100	23.6437
VA08MAS_369	20.3187
VA08W_176	12.8187
VA08W_294	17.0187
VA09MAS1_12_5_1_3	17.2271
VA09W_192WS_29	53.8187
VA09W_52	18.2187
VA09W_73	17.2187
VA10W_21	25.9187
VA10W_28	24.2187
VA10W_663	8.41865
VA11W_106	27.2187
VA11W_313	22.7187
VA11W_323WS	53.0187
VA12FHB_8	19.1187
VA12W_31	19.3271
VA14W_29	25.2187
VA15W_63	34.3938
VA16W_202	17.2187
VA17W_75	14.9187
X08_1181_61_15_5	18.4187
X08C_1077_11_18_3	22.8271
X11_0420_120_13_3	19.6187
X12_924_40_7_5	13.7187

## Sheet: Supplementary Table 5
Supplementary Table 5: Unsupervised K-Means Clustering result based on blended predictions in 2022 selection candidates using 2021 trial as training set
2022 F4:5 Breeding Lines (Selection Candidates)	Observed (Actual) DON Content	Training Set: 2021 Trial
		Ensembled Phenomic Predictions		Ensembled Genomic Predictions		Ensembled Phenomic and Genomic Predictions
		Model Average	Cluster (Selection Candidates Only)	Model Average	Cluster (Selection Candidates Only)	Model Average	Cluster (Selection Candidates Only)
MSU19000005-02	30.6	24.8096	High	12.4755	Low	19.4109	Low
MSU19000015-01	27.1	23.6037	High	25.736	Low	25.4359	Low
MSU19000015-02	31.7	20.4843	High	26.435	Low	26.198	High
MSU19000015-05	43.3	21.8601	High	25.7312	Low	25.7027	Low
MSU19000033-02	3.2	24.3323	Low	19.1176	Low	21.0402	Low
MSU19000049-03	8	20.7464	Low	23.5228	Low	22.6964	Low
MSU19000061-01	8.2	20.4447	High	17.5177	Low	22.7112	Low
MSU19000063-05	10.6	20.6707	High	19.5453	Low	22.8976	Low
MSU19000075-01	8.4	18.2199	Low	34.0677	High	28.7603	High
MSU19000081-03	4	15.943	Low	24.2415	Low	23.1229	Low
MSU19000086-04	22.45	22.836	High	19.972	Low	23.0881	Low
MSU19000086-06	14.15	20.744	High	21.9715	Low	25.0105	Low
MSU19000091-03	24.15	23.2796	High	25.8667	Low	29.3387	High
MSU19000091-04	15.9	21.7556	High	28.0604	High	28.529	High
MSU19000091-06	16.4	20.3609	High	26.2801	Low	26.1554	High
MSU19000091-07	16.15	19.3422	Low	23.8665	Low	24.2426	Low
MSU19000100-02	8.6	21.0516	Low	13.8865	Low	18.1064	Low
MSU19000101-04	17.25	26.8304	High	18.0831	Low	22.4928	Low
MSU19000124-02	26.15	21.7858	Low	27.9311	High	26.0011	High
MSU19000169-03	4.35	17.3208	Low	27.0116	High	24.1813	Low
MSU19000169-04	29.05	19.6303	Low	27.8055	High	26.0638	High
MSU19000174-04	10.45	26.8165	High	24.8075	Low	25.9815	Low
MSU19000183-01	11.85	20.8604	High	21.3068	Low	23.4834	Low
MSU19000191-03	12.95	19.7532	High	26.7348	Low	26.6956	High
MSU19000205-03	26.7	19.5311	Low	25.9182	Low	24.1666	Low
MSU19000205-05	13.5	20.3559	Low	23.1073	Low	23.2939	Low
MSU19000205-08	30.25	24.8331	High	21.6806	Low	23.2453	Low
MSU19000205-09	11.4	21.0109	Low	25.1641	Low	24.6924	Low
MSU19000221-03	25.2	23.0575	Low	22.1448	Low	23.4397	Low
MSU19000230-02	38.9	22.4499	Low	22.7451	Low	23.8043	Low
MSU19000230-03	9.4	20.0966	Low	22.8296	Low	23.3455	Low
MSU19000241-01	13.3	18.5437	High	27.1124	High	26.2617	High
MSU19000241-02	20.35	19.4779	Low	24.9008	Low	24.3936	Low
MSU19000241-04	33.05	22.7036	High	24.5948	Low	25.577	Low
MSU19000241-05	14.95	19.5879	Low	24.6158	Low	22.7287	Low
MSU19000241-07	16.6	22.6079	High	25.5623	Low	27.6655	High
MSU19000252-02	15.95	18.8506	Low	22.5906	Low	22.9393	Low
MSU19000271-05	3.75	17.8072	High	20.7948	Low	23.5544	Low
MSU19000277-01	18.7	19.1689	Low	23.917	Low	23.1452	Low
MSU19000294-01	12.65	19.9668	Low	25.1325	Low	24.6256	Low
MSU19000294-02	22.2	24.0679	High	23.9229	Low	28.3013	High
MSU19000294-03	21.65	19.8468	Low	24.6878	Low	24.4357	Low
MSU19000295-01	10	21.4803	High	22.5913	Low	24.2057	Low
MSU19000295-02	9.4	17.3894	Low	26.2388	Low	25.136	Low
MSU19000295-03	17.65	21.8879	Low	20.7373	Low	22.0399	Low
MSU19000296-01	6.9	21.944	High	20.5639	Low	24.2423	Low
MSU19000296-05	4.55	20.6458	High	24.9276	Low	26.0955	Low
MSU19000298-06	10.7	20.124	High	24.9098	Low	25.9631	Low
MSU19000304-01	21.65	21.074	Low	17.6704	Low	18.3982	Low
MSU19000307-02	28.35	21.3588	Low	19.693	Low	21.6646	Low
MSU19000311-02	10.4	17.4923	High	20.9649	Low	23.827	Low
MSU19000311-04	11.35	19.8633	High	19.384	Low	22.5693	Low
MSU19000315-03	4.7	15.3836	Low	18.639	Low	21.3755	Low
MSU19000315-06	15.2	22.1149	High	17.2387	Low	21.3852	Low
MSU19000333-07	21.4	20.9377	Low	20.9256	Low	21.6718	Low
MSU19000333-08	10.7	23.329	High	28.0921	High	29.126	High
MSU19000338-01	17.15	24.8785	High	30.299	High	27.5671	High
MSU19000338-02	16.75	21.986	High	21.8998	Low	24.8144	Low
MSU19000338-03	31.7	26.1864	Low	26.3421	Low	25.2454	Low
MSU19000342-02	4.25	17.3705	Low	20.554	Low	20.0082	Low
MSU19000343-03	8.15	20.0344	Low	28.1659	High	26.2072	High
MSU19000343-05	5.95	20.3531	Low	26.6407	Low	23.1279	Low
MSU19000345-03	10.9	21.46	Low	26.7149	Low	25.0856	Low
MSU19000346-02	21.85	24.7925	High	27.0759	High	27.4554	High
MSU19000346-04	16.6	20.6431	High	30.4412	High	28.822	High
MSU19000347-01	24.05	22.3481	High	16.6676	Low	22.2381	Low
MSU19000347-02	21.45	22.0618	High	17.8714	Low	22.5602	Low
MSU19000350-02	8	17.5444	Low	19.9915	Low	21.8091	Low
MSU19000350-04	10.4	17.7269	Low	23.1091	Low	22.4306	Low
MSU19000350-06	19.4	22.1098	High	21.3662	Low	26.0941	Low
MSU19000350-07	12.9	21.7013	Low	16.8194	Low	19.0067	Low
MSU19000351-03	7.8	19.5526	Low	26.8967	High	24.9498	Low
MSU19000351-06	27.3	21.3363	Low	27.3386	High	25.013	Low
MSU19000351-07	21.75	22.158	High	27.094	High	26.7446	High
MSU19000352-03	5.9	19.3948	High	25.8367	Low	25.4063	Low
MSU19000352-05	9.75	22.6976	High	26.4175	Low	26.8944	High
MSU19000354-01	21.3	20.0736	Low	30.8359	High	26.4439	High
MSU19000354-03	40.2	18.1377	Low	21.8442	Low	21.8447	Low
MSU19000354-05	33.9	18.4732	High	27.4897	High	26.5467	High
MSU19000354-06	24.4	18.6528	Low	25.559	Low	24.8613	Low
MSU19000354-07	9.7	20.4048	Low	34.1261	High	26.8478	High
MSU19000354-08	16.85	24.188	Low	38.1277	High	29.7374	High
MSU19000355-06	24.2	27.3774	High	17.4019	Low	22.8847	Low
MSU19000358-01	6	20.3141	Low	25.9732	Low	24.0002	Low
MSU19000358-02	12.45	19.0213	Low	35.7541	High	30.333	High
MSU19000358-04	28.3	20.8085	High	30.3166	High	27.8535	High
MSU19000360-04	12.45	19.0859	Low	23.7572	Low	23.4834	Low
MSU19000360-06	25.35	20.3056	Low	22.7173	Low	22.7758	Low
MSU19000362-01	14.4	22.1036	Low	17.3621	Low	20.7632	Low
MSU19000363-03	5.35	20.1503	Low	22.3817	Low	22.279	Low
MSU19000363-07	8.55	19.3107	Low	21.37	Low	21.5986	Low
MSU19000370-02	7.2	17.6715	Low	22.5465	Low	23.5316	Low
MSU19000377-02	43.1	23.3489	High	21.9681	Low	24.4807	Low
MSU19000382-01	8.95	21.264	High	23.6146	Low	24.2578	Low
MSU19000382-05	17	20.8931	High	27.202	High	26.796	High
MSU19000382-06	33.1	22.1434	High	26.1592	Low	25.8655	Low
MSU19000382-07	18.4	19.1927	Low	28.1271	High	25.5028	High
MSU19000382-08	16.6	19.7574	Low	33.5382	High	27.9641	High
MSU19000383-01	34.2	23.2366	Low	32.5084	High	28.1692	High
MSU19000385-02	32.65	22.3494	Low	29.6009	High	26.1439	High
MSU19000394-04	12	21.4289	High	23.3895	Low	24.8358	Low
MSU19000398-02	30.45	20.1096	High	26.8795	High	26.5796	High
MSU19000399-01	24.3	25.258	High	28.484	High	27.568	High
MSU19000399-04	30.05	20.9822	High	29.8115	High	27.4461	High
MSU19000399-06	11.6	19.2457	Low	29.7076	High	26.6994	High
MSU19000415-02	23.8	21.1292	High	26.7612	Low	26.0954	High
MSU19000415-03	27.95	23.9972	Low	33.8976	High	29.2336	High
MSU19000426-02	8.75	19.5831	Low	36.1665	High	29.7919	High
MSU19000439-05	21.1	18.8561	Low	24.6204	Low	24.3793	Low
MSU19000447-01	17.2	20.3122	Low	24.9508	Low	23.9546	Low
MSU19000447-04	14.65	19.724	Low	21.1418	Low	22.3608	Low
MSU19000448-07	32	21.1837	High	22.3859	Low	24.4731	Low
MSU19000449-06	51.8	22.3049	Low	24.1942	Low	23.7129	Low
MSU19000451-01	7.25	19.6985	High	31.0817	High	28.019	High
MSU19000452-01	15.05	21.6131	High	33.3515	High	30.6361	High
MSU19000452-04	13.55	20.9054	High	35.8159	High	31.2402	High
MSU19000454-02	36.15	22.5985	Low	29.8964	High	27.1929	High
MSU19000454-04	32.6	21.2701	High	27.5745	High	26.2024	High
MSU19000455-06	28.4	22.4865	Low	27.1112	High	25.523	High
MSU19000455-08	50.55	26.5199	Low	26.098	Low	24.2503	Low
MSU19000456-02	24.6	22.1028	Low	24.9209	Low	23.893	Low
MSU19000457-01	51.15	24.7403	High	33.7893	High	30.4869	High
MSU19000457-02	25.75	23.1565	High	32.0778	High	28.5698	High
MSU19000457-03	17.05	21.1536	Low	32.8106	High	28.7337	High
MSU19000457-04	25.35	20.1471	Low	31.9509	High	27.3308	High
MSU19000457-05	27.9	19.1957	High	29.355	High	27.2835	High
MSU19000457-06	44.8	25.4547	Low	30.9518	High	27.5496	High
MSU19000457-07	12.95	19.3856	High	32.6254	High	31.001	High
MSU19000459-02	7.95	20.7809	High	26.3643	Low	26.158	High
MSU19000459-03	31.3	22.379	High	29.1267	High	27.7764	High
MSU19000460-03	24.8	21.7651	Low	28.2456	High	26.3717	High
MSU19000460-04	38.65	24.0258	Low	27.8144	High	26.1236	High
MSU19000460-05	43.25	23.3266	High	31.4792	High	29.4943	High
MSU19000462-02	16.75	20.3668	High	28.4571	High	27.24	High
MSU19000462-05	17.25	21.1685	High	34.8568	High	30.7946	High
MSU19000463-01	17	18.3481	Low	35.9653	High	28.826	High
MSU19000463-03	27.1	22.4207	High	31.016	High	28.9297	High
MSU19000463-04	25.45	22.885	High	27.936	High	27.1534	High
MSU19000463-05	22.15	22.6435	Low	30.0948	High	26.5031	High
MSU19000463-07	14.5	18.7512	Low	31.5307	High	25.8609	High
MSU19000463-09	48	22.8292	Low	27.176	High	25.9778	High
MSU19000466-02	21.6	23.9975	High	25.5338	Low	25.8968	Low
MSU19000466-04	6.15	18.7691	Low	29.3181	High	24.0428	High
MSU19000466-06	28.95	21.3056	Low	26.5739	Low	24.2197	Low
MSU19000468-02	18.6	19.5094	Low	23.622	Low	21.3908	Low
MSU19000468-03	9.55	19.2959	High	21.3999	Low	23.7256	Low
MSU19000468-04	15	18.4753	Low	21.8498	Low	22.7037	Low
MSU19000470-04	35.45	24.2619	Low	25.5329	Low	24.8444	Low
MSU19000471-01	21.15	20.9944	Low	26.0947	Low	25.5245	Low
MSU19000475-01	10.15	21.2591	Low	27.8134	High	26.2277	High
MSU19000475-03	10.3	20.4948	Low	20.2212	Low	20.7709	Low
MSU19000476-02	14.5	21.4018	Low	18.915	Low	21.0032	Low
MSU19000476-03	28.1	24.1127	High	20.0394	Low	23.4589	Low
MSU19000477-01	10.15	18.974	Low	29.8965	High	27.0951	High
MSU19000477-02	34.55	22.9906	High	26.681	High	26.1855	High
MSU19000477-03	10.25	24.4153	High	29.5525	High	28.7	High
MSU19000479-02	7.05	18.9492	Low	27.1611	High	23.4168	Low
MSU19000479-03	6.65	16.0479	Low	26.2557	Low	22.9874	Low
MSU19000479-04	16.9	24.843	High	27.7079	High	26.4605	High
MSU19000482-01	10.75	20.3763	Low	21.537	Low	22.904	Low
MSU19000482-02	18.65	18.0383	Low	19.6054	Low	21.8641	Low
MSU19000482-03	9.9	20.0644	Low	29.563	High	26.5644	High
MSU19000482-05	22.85	25.1769	High	23.3504	Low	26.3971	Low
MSU19000482-07	7.4	19.9977	Low	28.9264	High	26.1408	High
MSU19000483-01	4.45	18.1154	Low	18.9831	Low	19.6504	Low
MSU19000483-02	19.9	24.0615	High	21.5673	Low	24.6169	Low
MSU19000483-04	4.8	19.8981	Low	20.8183	Low	19.9786	Low
MSU19000487-01	17.9	21.2277	High	19.402	Low	23.0313	Low
MSU19000487-02	12	20.1246	High	22.331	Low	23.943	Low
MSU19000487-03	36.95	24.4953	Low	22.3215	Low	23.0175	Low
MSU19000487-05	13.3	18.9119	High	20.6344	Low	25.2319	Low
MSU19000488-03	22.5	22.4895	High	25.5263	Low	27.9541	High
MSU19000490-01	17.15	21.8056	High	21.5131	Low	23.4851	Low
MSU19000491-03	17.65	20.4688	High	20.9392	Low	23.7221	Low
MSU19000492-02	13.5	20.0781	High	23.2268	Low	25.0254	Low
MSU19000492-03	23.1	23.6557	High	24.0789	Low	25.1602	Low
MSU19000494-01	16.5	23.4762	Low	20.3939	Low	22.0538	Low
MSU19000495-01	24.9	23.1417	Low	22.0484	Low	22.6957	Low
MSU19000496-02	9.2	18.0622	Low	21.9724	Low	22.1925	Low
MSU19000496-03	16.3	20.8995	Low	23.9759	Low	23.428	Low
MSU19000497-01	36.8	22.9817	High	15.7428	Low	21.362	Low
MSU19000497-02	17.25	17.1064	Low	21.2102	Low	22.051	Low
MSU19000498-01	24.55	20.3631	Low	25.7837	Low	25.3637	Low
MSU19000498-02	23.05	19.5545	High	20.6597	Low	22.8207	Low
MSU19000498-04	13.85	18.2367	Low	20.2043	Low	22.4025	Low
MSU19000501-02	13	20.5155	Low	32.6382	High	27.4482	High
MSU19000501-03	30.45	21.5746	High	37.1727	High	31.2835	High
MSU19000503-05	47.7	20.6404	Low	34.1933	High	28.2968	High
MSU19000503-07	34.2	22.4168	Low	38.4112	High	31.2063	High
MSU19000503-08	17	23.7817	High	37.2935	High	32.4681	High
MSU19000503-09	40.2	24.697	High	34.8616	High	30.8211	High
MSU19000505-04	21.65	22.5421	High	32.7803	High	29.7466	High
MSU19000505-08	11.9	19.0238	Low	33.4509	High	29.0022	High
MSU19000507-03	20.1	22.7431	High	34.7715	High	31.2708	High
MSU19000508-02	13.75	19.4607	High	27.7089	High	26.648	High
MSU19000508-03	21.35	21.0981	Low	30.5055	High	27.5913	High
MSU19000509-01	23.65	22.0056	High	23.3749	Low	24.3124	Low
MSU19000509-04	35.1	25.4441	High	25.3605	Low	28.1706	High
MSU19000509-06	20.5	20.6075	High	25.4763	Low	25.238	Low
MSU19000509-07	14.9	21.5926	High	25.9301	Low	26.1166	Low
MSU19000509-08	11.75	19.039	Low	23.829	Low	23.2908	Low
MSU19000509-09	12.8	20.3107	Low	26.217	Low	23.5987	Low
MSU19000517-03	24.05	26.276	High	35.6913	High	31.6609	High
MSU19000522-02	17	23.8993	High	19.4335	Low	22.8112	Low
MSU19000524-01	6.2	24.8331	High	33.278	High	32.5728	High
MSU19000524-02	11.75	22.6412	High	38.6263	High	32.642	High
MSU19000524-04	10.7	21.706	High	29.8969	High	27.4826	High
MSU19000524-05	12.6	17.4923	Low	33.9137	High	29.0786	High
MSU19000528-02	12.2	20.7043	High	31.5963	High	28.7058	High
MSU19000529-01	18.35	21.5705	Low	35.0894	High	29.6411	High
MSU19000530-03	5.3	20.0486	High	21.1938	Low	24.823	Low
MSU19000532-08	15.7	17.9627	Low	24.2562	Low	24.5272	Low
MSU19000536-03	21.7	19.5971	High	28.6502	High	28.6228	High
MSU19000546-02	65.3	25.399	High	24.8762	Low	26.0169	Low
MSU19000546-07	15.35	20.6898	High	20.0568	Low	22.6977	Low
MSU19000547-01	11.5	23.7267	High	25.5152	Low	25.4717	Low
MSU19000548-03	33.05	25.0739	High	20.8266	Low	23.1525	Low
MSU19000548-08	17.2	19.3028	High	21.3168	Low	23.5793	Low
MSU19000548-09	42.45	23.8046	High	21.0188	Low	23.5299	Low
MSU19000549-01	17.95	16.4293	Low	26.0931	Low	24.592	Low
MSU19000550-07	15.7	23.2122	High	31.1425	High	28.0287	High
MSU19000550-08	39.9	22.001	Low	33.283	High	29.002	High
MSU19000550-12	31.8	23.3731	High	29.3119	High	27.9687	High
MSU19000554-01	30.55	21.8328	Low	26.4159	Low	25.0555	Low
MSU19000554-07	22.7	19.8259	Low	26.4571	Low	25.6036	Low
MSU19000555-01	23.7	18.4937	Low	23.4921	Low	22.1938	Low
MSU19000556-02	23.45	23.7468	High	22.9429	Low	24.9572	Low
MSU19000556-04	33.05	21.8589	Low	24.7795	Low	24.0783	Low
MSU19000557-01	22.05	19.754	Low	19.3415	Low	21.782	Low
MSU19000557-04	13.65	21.2012	Low	19.3475	Low	21.7396	Low
MSU19000573-02	13.7	20.1286	Low	24.9035	Low	21.5625	Low
MSU19000573-03	13.75	24.2232	High	24.0215	Low	25.9781	Low
MSU19000575-03	12.3	22.3791	High	29.7287	High	29.1418	High
MSU19000575-07	28.55	21.3551	Low	26.8437	Low	25.4356	Low
MSU19000577-04	45.95	23.4141	Low	26.3549	Low	24.495	Low
MSU19000587-01	48.05	24.4749	Low	34.1693	High	27.9036	High
MSU19000590-02	7.4	18.9307	Low	23.761	Low	21.5441	Low
MSU19000590-04	4.35	19.2623	High	22.4663	Low	24.1263	Low
MSU19000592-04	14.05	22.6585	High	27.7344	High	26.3574	High

## Sheet: Supplementary Table 6
Supplementary Table 6: Unsupervised K-Means Clustering result based on blended predictions in 2022 selection candidates using 2022 trial as training set
2022 F4:5 Breeding Lines (Selection Candidates)	Observed (Actual) DON Content	Training Set: 2022 Trial
		Ensembled Phenomic Predictions		Ensembled Genomic Predictions		Ensembled Phenomic and Genomic Predictions
		Model Average	Cluster (Selection Candidates Only)	Model Average	Cluster (Selection Candidates Only)	Model Average	Cluster (Selection Candidates Only)
MSU19000005-02	30.6	24.8096	High	20.2381	Low	24.8096	High
MSU19000015-01	27.1	23.6037	High	19.1235	Low	23.6037	High
MSU19000015-02	31.7	20.4843	Low	16.9323	Low	20.4843	Low
MSU19000015-05	43.3	21.8601	High	17.9745	Low	21.8601	Low
MSU19000033-02	3.2	24.3323	High	14.5799	Low	24.3323	Low
MSU19000049-03	8	20.7464	Low	18.3211	Low	20.7464	Low
MSU19000061-01	8.2	20.4447	Low	20.5102	Low	20.4447	Low
MSU19000063-05	10.6	20.6707	Low	19.0009	Low	20.6707	Low
MSU19000075-01	8.4	18.2199	Low	21.3097	High	18.2199	Low
MSU19000081-03	4	15.943	Low	16.2147	Low	15.943	Low
MSU19000086-04	22.45	22.836	High	15.1555	Low	22.836	Low
MSU19000086-06	14.15	20.744	Low	16.9335	Low	20.744	Low
MSU19000091-03	24.15	23.2796	High	24.3578	High	23.2796	High
MSU19000091-04	15.9	21.7556	High	21.6801	High	21.7556	High
MSU19000091-06	16.4	20.3609	Low	23.8527	High	20.3609	High
MSU19000091-07	16.15	19.3422	Low	24.1426	High	19.3422	High
MSU19000100-02	8.6	21.0516	Low	17.7406	Low	21.0516	Low
MSU19000101-04	17.25	26.8304	High	21.2215	High	26.8304	High
MSU19000124-02	26.15	21.7858	High	24.4171	High	21.7858	High
MSU19000169-03	4.35	17.3208	Low	21.8019	High	17.3208	Low
MSU19000169-04	29.05	19.6303	Low	20.0885	Low	19.6303	Low
MSU19000174-04	10.45	26.8165	High	18.604	Low	26.8165	High
MSU19000183-01	11.85	20.8604	Low	18.1144	Low	20.8604	Low
MSU19000191-03	12.95	19.7532	Low	19.3368	Low	19.7532	Low
MSU19000205-03	26.7	19.5311	Low	23.5852	High	19.5311	High
MSU19000205-05	13.5	20.3559	Low	24.717	High	20.3559	High
MSU19000205-08	30.25	24.8331	High	23.8688	High	24.8331	High
MSU19000205-09	11.4	21.0109	Low	22.2702	High	21.0109	High
MSU19000221-03	25.2	23.0575	High	27.0864	High	23.0575	High
MSU19000230-02	38.9	22.4499	High	15.7854	Low	22.4499	Low
MSU19000230-03	9.4	20.0966	Low	16.2046	Low	20.0966	Low
MSU19000241-01	13.3	18.5437	Low	22.4319	High	18.5437	Low
MSU19000241-02	20.35	19.4779	Low	17.7631	Low	19.4779	Low
MSU19000241-04	33.05	22.7036	High	21.3411	High	22.7036	High
MSU19000241-05	14.95	19.5879	Low	20.3056	Low	19.5879	Low
MSU19000241-07	16.6	22.6079	High	18.5826	Low	22.6079	Low
MSU19000252-02	15.95	18.8506	Low	24.4515	High	18.8506	High
MSU19000271-05	3.75	17.8072	Low	18.7366	Low	17.8072	Low
MSU19000277-01	18.7	19.1689	Low	23.1003	High	19.1689	Low
MSU19000294-01	12.65	19.9668	Low	19.6287	Low	19.9668	Low
MSU19000294-02	22.2	24.0679	High	18.18	Low	24.0679	Low
MSU19000294-03	21.65	19.8468	Low	17.8759	Low	19.8468	Low
MSU19000295-01	10	21.4803	Low	13.8921	Low	21.4803	Low
MSU19000295-02	9.4	17.3894	Low	17.9423	Low	17.3894	Low
MSU19000295-03	17.65	21.8879	High	14.1672	Low	21.8879	Low
MSU19000296-01	6.9	21.944	High	15.3677	Low	21.944	Low
MSU19000296-05	4.55	20.6458	Low	19.6409	Low	20.6458	Low
MSU19000298-06	10.7	20.124	Low	15.3669	Low	20.124	Low
MSU19000304-01	21.65	21.074	Low	15.479	Low	21.074	Low
MSU19000307-02	28.35	21.3588	Low	19.2595	Low	21.3588	Low
MSU19000311-02	10.4	17.4923	Low	16.3528	Low	17.4923	Low
MSU19000311-04	11.35	19.8633	Low	17.5224	Low	19.8633	Low
MSU19000315-03	4.7	15.3836	Low	24.1866	High	15.3836	Low
MSU19000315-06	15.2	22.1149	High	22.2963	High	22.1149	High
MSU19000333-07	21.4	20.9377	Low	18.3067	Low	20.9377	Low
MSU19000333-08	10.7	23.329	High	19.1146	Low	23.329	High
MSU19000338-01	17.15	24.8785	High	20.1043	Low	24.8785	High
MSU19000338-02	16.75	21.986	High	16.8855	Low	21.986	Low
MSU19000338-03	31.7	26.1864	High	19.8461	Low	26.1864	High
MSU19000342-02	4.25	17.3705	Low	19.7847	Low	17.3705	Low
MSU19000343-03	8.15	20.0344	Low	14.3474	Low	20.0344	Low
MSU19000343-05	5.95	20.3531	Low	15.3706	Low	20.3531	Low
MSU19000345-03	10.9	21.46	Low	23.418	High	21.46	High
MSU19000346-02	21.85	24.7925	High	19.9503	Low	24.7925	High
MSU19000346-04	16.6	20.6431	Low	17.6699	Low	20.6431	Low
MSU19000347-01	24.05	22.3481	High	16.028	Low	22.3481	Low
MSU19000347-02	21.45	22.0618	High	17.681	Low	22.0618	Low
MSU19000350-02	8	17.5444	Low	17.3442	Low	17.5444	Low
MSU19000350-04	10.4	17.7269	Low	19.0892	Low	17.7269	Low
MSU19000350-06	19.4	22.1098	High	18.6177	Low	22.1098	Low
MSU19000350-07	12.9	21.7013	Low	14.7541	Low	21.7013	Low
MSU19000351-03	7.8	19.5526	Low	20.8856	High	19.5526	Low
MSU19000351-06	27.3	21.3363	Low	19.4219	Low	21.3363	Low
MSU19000351-07	21.75	22.158	High	18.5006	Low	22.158	Low
MSU19000352-03	5.9	19.3948	Low	19.3845	Low	19.3948	Low
MSU19000352-05	9.75	22.6976	High	19.1127	Low	22.6976	Low
MSU19000354-01	21.3	20.0736	Low	25.491	High	20.0736	High
MSU19000354-03	40.2	18.1377	Low	23.0079	High	18.1377	Low
MSU19000354-05	33.9	18.4732	Low	24.264	High	18.4732	High
MSU19000354-06	24.4	18.6528	Low	22.9051	High	18.6528	Low
MSU19000354-07	9.7	20.4048	Low	25.9297	High	20.4048	High
MSU19000354-08	16.85	24.188	High	26.1654	High	24.188	High
MSU19000355-06	24.2	27.3774	High	17.9283	Low	27.3774	High
MSU19000358-01	6	20.3141	Low	21.5672	High	20.3141	Low
MSU19000358-02	12.45	19.0213	Low	22.5813	High	19.0213	Low
MSU19000358-04	28.3	20.8085	Low	21.6283	High	20.8085	Low
MSU19000360-04	12.45	19.0859	Low	23.6519	High	19.0859	High
MSU19000360-06	25.35	20.3056	Low	19.3602	Low	20.3056	Low
MSU19000362-01	14.4	22.1036	High	20.366	Low	22.1036	High
MSU19000363-03	5.35	20.1503	Low	18.8066	Low	20.1503	Low
MSU19000363-07	8.55	19.3107	Low	15.8909	Low	19.3107	Low
MSU19000370-02	7.2	17.6715	Low	15.4442	Low	17.6715	Low
MSU19000377-02	43.1	23.3489	High	19.7661	Low	23.3489	High
MSU19000382-01	8.95	21.264	Low	19.4775	Low	21.264	Low
MSU19000382-05	17	20.8931	Low	22.9716	High	20.8931	High
MSU19000382-06	33.1	22.1434	High	19.306	Low	22.1434	Low
MSU19000382-07	18.4	19.1927	Low	20.907	High	19.1927	Low
MSU19000382-08	16.6	19.7574	Low	22.9846	High	19.7574	High
MSU19000383-01	34.2	23.2366	High	20.3216	Low	23.2366	High
MSU19000385-02	32.65	22.3494	High	21.9902	High	22.3494	High
MSU19000394-04	12	21.4289	Low	21.8165	High	21.4289	High
MSU19000398-02	30.45	20.1096	Low	25.4731	High	20.1096	High
MSU19000399-01	24.3	25.258	High	22.5106	High	25.258	High
MSU19000399-04	30.05	20.9822	Low	22.4083	High	20.9822	High
MSU19000399-06	11.6	19.2457	Low	21.8124	High	19.2457	Low
MSU19000415-02	23.8	21.1292	Low	26.506	High	21.1292	High
MSU19000415-03	27.95	23.9972	High	27.647	High	23.9972	High
MSU19000426-02	8.75	19.5831	Low	21.1584	High	19.5831	Low
MSU19000439-05	21.1	18.8561	Low	23.8103	High	18.8561	High
MSU19000447-01	17.2	20.3122	Low	20.3478	Low	20.3122	Low
MSU19000447-04	14.65	19.724	Low	20.1802	Low	19.724	Low
MSU19000448-07	32	21.1837	Low	24.6579	High	21.1837	High
MSU19000449-06	51.8	22.3049	High	23.628	High	22.3049	High
MSU19000451-01	7.25	19.6985	Low	20.1241	Low	19.6985	Low
MSU19000452-01	15.05	21.6131	Low	23.9613	High	21.6131	High
MSU19000452-04	13.55	20.9054	Low	21.9958	High	20.9054	High
MSU19000454-02	36.15	22.5985	High	24.5467	High	22.5985	High
MSU19000454-04	32.6	21.2701	Low	22.3066	High	21.2701	High
MSU19000455-06	28.4	22.4865	High	20.3904	Low	22.4865	High
MSU19000455-08	50.55	26.5199	High	23.1601	High	26.5199	High
MSU19000456-02	24.6	22.1028	High	19.0033	Low	22.1028	Low
MSU19000457-01	51.15	24.7403	High	24.7051	High	24.7403	High
MSU19000457-02	25.75	23.1565	High	27.9594	High	23.1565	High
MSU19000457-03	17.05	21.1536	Low	24.8979	High	21.1536	High
MSU19000457-04	25.35	20.1471	Low	28.4259	High	20.1471	High
MSU19000457-05	27.9	19.1957	Low	25.9372	High	19.1957	High
MSU19000457-06	44.8	25.4547	High	26.0772	High	25.4547	High
MSU19000457-07	12.95	19.3856	Low	24.9697	High	19.3856	High
MSU19000459-02	7.95	20.7809	Low	21.9378	High	20.7809	High
MSU19000459-03	31.3	22.379	High	25.3536	High	22.379	High
MSU19000460-03	24.8	21.7651	High	29.6393	High	21.7651	High
MSU19000460-04	38.65	24.0258	High	26.4458	High	24.0258	High
MSU19000460-05	43.25	23.3266	High	28.6666	High	23.3266	High
MSU19000462-02	16.75	20.3668	Low	24.4244	High	20.3668	High
MSU19000462-05	17.25	21.1685	Low	26.5264	High	21.1685	High
MSU19000463-01	17	18.3481	Low	23.6236	High	18.3481	Low
MSU19000463-03	27.1	22.4207	High	25.7349	High	22.4207	High
MSU19000463-04	25.45	22.885	High	24.3402	High	22.885	High
MSU19000463-05	22.15	22.6435	High	24.0716	High	22.6435	High
MSU19000463-07	14.5	18.7512	Low	28.3642	High	18.7512	High
MSU19000463-09	48	22.8292	High	22.2019	High	22.8292	High
MSU19000466-02	21.6	23.9975	High	22.32	High	23.9975	High
MSU19000466-04	6.15	18.7691	Low	21.0351	High	18.7691	Low
MSU19000466-06	28.95	21.3056	Low	25.0736	High	21.3056	High
MSU19000468-02	18.6	19.5094	Low	15.1709	Low	19.5094	Low
MSU19000468-03	9.55	19.2959	Low	15.2054	Low	19.2959	Low
MSU19000468-04	15	18.4753	Low	14.8059	Low	18.4753	Low
MSU19000470-04	35.45	24.2619	High	17.9908	Low	24.2619	High
MSU19000471-01	21.15	20.9944	Low	21.9416	High	20.9944	High
MSU19000475-01	10.15	21.2591	Low	19.5879	Low	21.2591	Low
MSU19000475-03	10.3	20.4948	Low	19.2976	Low	20.4948	Low
MSU19000476-02	14.5	21.4018	Low	18.7298	Low	21.4018	Low
MSU19000476-03	28.1	24.1127	High	19.8061	Low	24.1127	High
MSU19000477-01	10.15	18.974	Low	20.0233	Low	18.974	Low
MSU19000477-02	34.55	22.9906	High	19.4361	Low	22.9906	High
MSU19000477-03	10.25	24.4153	High	20.2117	Low	24.4153	High
MSU19000479-02	7.05	18.9492	Low	21.6822	High	18.9492	Low
MSU19000479-03	6.65	16.0479	Low	22.8345	High	16.0479	Low
MSU19000479-04	16.9	24.843	High	27.6785	High	24.843	High
MSU19000482-01	10.75	20.3763	Low	22.6179	High	20.3763	High
MSU19000482-02	18.65	18.0383	Low	21.7679	High	18.0383	Low
MSU19000482-03	9.9	20.0644	Low	25.6689	High	20.0644	High
MSU19000482-05	22.85	25.1769	High	22.4353	High	25.1769	High
MSU19000482-07	7.4	19.9977	Low	24.1331	High	19.9977	High
MSU19000483-01	4.45	18.1154	Low	15.9695	Low	18.1154	Low
MSU19000483-02	19.9	24.0615	High	16.7054	Low	24.0615	Low
MSU19000483-04	4.8	19.8981	Low	18.8476	Low	19.8981	Low
MSU19000487-01	17.9	21.2277	Low	21.1763	High	21.2277	High
MSU19000487-02	12	20.1246	Low	22.0243	High	20.1246	Low
MSU19000487-03	36.95	24.4953	High	22.3915	High	24.4953	High
MSU19000487-05	13.3	18.9119	Low	21.1601	High	18.9119	Low
MSU19000488-03	22.5	22.4895	High	22.5273	High	22.4895	High
MSU19000490-01	17.15	21.8056	High	14.3527	Low	21.8056	Low
MSU19000491-03	17.65	20.4688	Low	15.1766	Low	20.4688	Low
MSU19000492-02	13.5	20.0781	Low	15.898	Low	20.0781	Low
MSU19000492-03	23.1	23.6557	High	20.1845	Low	23.6557	High
MSU19000494-01	16.5	23.4762	High	12.7388	Low	23.4762	Low
MSU19000495-01	24.9	23.1417	High	15.6157	Low	23.1417	Low
MSU19000496-02	9.2	18.0622	Low	18.511	Low	18.0622	Low
MSU19000496-03	16.3	20.8995	Low	19.6161	Low	20.8995	Low
MSU19000497-01	36.8	22.9817	High	10.3836	Low	22.9817	Low
MSU19000497-02	17.25	17.1064	Low	14.8581	Low	17.1064	Low
MSU19000498-01	24.55	20.3631	Low	17.8867	Low	20.3631	Low
MSU19000498-02	23.05	19.5545	Low	16.8598	Low	19.5545	Low
MSU19000498-04	13.85	18.2367	Low	15.9245	Low	18.2367	Low
MSU19000501-02	13	20.5155	Low	20.9236	High	20.5155	Low
MSU19000501-03	30.45	21.5746	Low	21.7607	High	21.5746	High
MSU19000503-05	47.7	20.6404	Low	21.5398	High	20.6404	Low
MSU19000503-07	34.2	22.4168	High	21.4989	High	22.4168	High
MSU19000503-08	17	23.7817	High	23.5685	High	23.7817	High
MSU19000503-09	40.2	24.697	High	21.6814	High	24.697	High
MSU19000505-04	21.65	22.5421	High	23.4028	High	22.5421	High
MSU19000505-08	11.9	19.0238	Low	22.8152	High	19.0238	Low
MSU19000507-03	20.1	22.7431	High	21.4983	High	22.7431	High
MSU19000508-02	13.75	19.4607	Low	21.6095	High	19.4607	Low
MSU19000508-03	21.35	21.0981	Low	22.7377	High	21.0981	High
MSU19000509-01	23.65	22.0056	High	17.7936	Low	22.0056	Low
MSU19000509-04	35.1	25.4441	High	20.2493	Low	25.4441	High
MSU19000509-06	20.5	20.6075	Low	20.0738	Low	20.6075	Low
MSU19000509-07	14.9	21.5926	High	20.0022	Low	21.5926	Low
MSU19000509-08	11.75	19.039	Low	21.0602	High	19.039	Low
MSU19000509-09	12.8	20.3107	Low	20.2036	Low	20.3107	Low
MSU19000517-03	24.05	26.276	High	24.208	High	26.276	High
MSU19000522-02	17	23.8993	High	14.7347	Low	23.8993	Low
MSU19000524-01	6.2	24.8331	High	21.4574	High	24.8331	High
MSU19000524-02	11.75	22.6412	High	21.4816	High	22.6412	High
MSU19000524-04	10.7	21.706	Low	21.8646	High	21.706	High
MSU19000524-05	12.6	17.4923	Low	21.7686	High	17.4923	Low
MSU19000528-02	12.2	20.7043	Low	19.6318	Low	20.7043	Low
MSU19000529-01	18.35	21.5705	High	22.6029	High	21.5705	High
MSU19000530-03	5.3	20.0486	Low	13.4821	Low	20.0486	Low
MSU19000532-08	15.7	17.9627	Low	21.1624	High	17.9627	Low
MSU19000536-03	21.7	19.5971	Low	20.6089	High	19.5971	Low
MSU19000546-02	65.3	25.399	High	18.9813	Low	25.399	High
MSU19000546-07	15.35	20.6898	Low	18.1866	Low	20.6898	Low
MSU19000547-01	11.5	23.7267	High	15.2628	Low	23.7267	Low
MSU19000548-03	33.05	25.0739	High	24.2519	High	25.0739	High
MSU19000548-08	17.2	19.3028	Low	25.1075	High	19.3028	High
MSU19000548-09	42.45	23.8046	High	25.75	High	23.8046	High
MSU19000549-01	17.95	16.4293	Low	23.4754	High	16.4293	Low
MSU19000550-07	15.7	23.2122	High	24.3658	High	23.2122	High
MSU19000550-08	39.9	22.001	High	25.248	High	22.001	High
MSU19000550-12	31.8	23.3731	High	26.39	High	23.3731	High
MSU19000554-01	30.55	21.8328	High	27.248	High	21.8328	High
MSU19000554-07	22.7	19.8259	Low	26.3016	High	19.8259	High
MSU19000555-01	23.7	18.4937	Low	25.2219	High	18.4937	High
MSU19000556-02	23.45	23.7468	High	25.1382	High	23.7468	High
MSU19000556-04	33.05	21.8589	High	26.3313	High	21.8589	High
MSU19000557-01	22.05	19.754	Low	11.1558	Low	19.754	Low
MSU19000557-04	13.65	21.2012	Low	12.1649	Low	21.2012	Low
MSU19000573-02	13.7	20.1286	Low	23.6262	High	20.1286	High
MSU19000573-03	13.75	24.2232	High	18.8193	Low	24.2232	High
MSU19000575-03	12.3	22.3791	High	27.6371	High	22.3791	High
MSU19000575-07	28.55	21.3551	Low	26.2723	High	21.3551	High
MSU19000577-04	45.95	23.4141	High	24.6186	High	23.4141	High
MSU19000587-01	48.05	24.4749	High	22.8656	High	24.4749	High
MSU19000590-02	7.4	18.9307	Low	27.4868	High	18.9307	High
MSU19000590-04	4.35	19.2623	Low	22.0728	High	19.2623	Low
MSU19000592-04	14.05	22.6585	High	23.5007	High	22.6585	High

## Sheet: Supplementary Table 7
Supplementary Table 7: Unsupervised K-Means Clustering result based on blended predictions in 2022 selection candidates using the combined 2021 and 2022 trials as training set
2022 F4:5 Breeding Lines (Selection Candidates)	Observed (Actual) DON Content	Training Set: 2021 - 2022 Trials Combined
		Ensembled Phenomic Predictions		Ensembled Genomic Predictions		Ensembled Phenomic and Genomic Predictions
		Model Average	Cluster (Selection Candidates Only)	Model Average	Cluster (Selection Candidates Only)	Model Average	Cluster (Selection Candidates Only)
MSU19000005-02	30.6	30.4037	High	16.6205	Low	23.5121	Low
MSU19000015-01	27.1	25.4746	High	21.7621	Low	23.6183	Low
MSU19000015-02	31.7	26.7645	High	19.2868	Low	23.0257	Low
MSU19000015-05	43.3	27.1109	High	19.4259	Low	23.2684	Low
MSU19000033-02	3.2	26.6273	High	15.1281	Low	20.8777	Low
MSU19000049-03	8	25.4965	High	19.8437	Low	22.6701	Low
MSU19000061-01	8.2	26.4092	High	20.2708	Low	23.34	Low
MSU19000063-05	10.6	26.4276	High	17.1973	Low	21.8124	Low
MSU19000075-01	8.4	23.1653	Low	28.1892	High	25.6772	High
MSU19000081-03	4	19.2204	Low	19.5362	Low	19.3783	Low
MSU19000086-04	22.45	26.0761	High	15.9581	Low	21.0171	Low
MSU19000086-06	14.15	27.4753	High	18.7322	Low	23.1038	Low
MSU19000091-03	24.15	31.5455	High	27.0652	High	29.3053	High
MSU19000091-04	15.9	31.8472	High	27.9087	High	29.878	High
MSU19000091-06	16.4	30.5775	High	26.5177	High	28.5476	High
MSU19000091-07	16.15	24.2253	Low	25.9384	High	25.0818	High
MSU19000100-02	8.6	23.4572	Low	13.7673	Low	18.6123	Low
MSU19000101-04	17.25	33.1079	High	18.7561	Low	25.932	Low
MSU19000124-02	26.15	26.6148	High	25.9816	High	26.2982	High
MSU19000169-03	4.35	23.9453	Low	23.7769	Low	23.8611	Low
MSU19000169-04	29.05	25.8247	High	23.0934	Low	24.4591	Low
MSU19000174-04	10.45	30.4008	High	21.7918	Low	26.0963	Low
MSU19000183-01	11.85	26.7545	High	19.038	Low	22.8963	Low
MSU19000191-03	12.95	25.6573	High	22.9787	Low	24.318	Low
MSU19000205-03	26.7	22.8343	Low	22.3978	Low	22.616	Low
MSU19000205-05	13.5	26.4632	High	22.3819	Low	24.4225	Low
MSU19000205-08	30.25	28.1539	High	21.0102	Low	24.5821	Low
MSU19000205-09	11.4	24.2834	Low	20.1982	Low	22.2408	Low
MSU19000221-03	25.2	26.1813	High	27.969	High	27.0752	High
MSU19000230-02	38.9	23.0871	Low	17.6103	Low	20.3487	Low
MSU19000230-03	9.4	24.6198	Low	16.475	Low	20.5474	Low
MSU19000241-01	13.3	22.8276	Low	25.0728	High	23.9502	High
MSU19000241-02	20.35	25.5373	High	21.173	Low	23.3552	Low
MSU19000241-04	33.05	26.4009	High	22.1191	Low	24.26	Low
MSU19000241-05	14.95	20.7053	Low	22.3991	Low	21.5522	Low
MSU19000241-07	16.6	31.1029	High	21.6515	Low	26.3772	Low
MSU19000252-02	15.95	23.8018	Low	24.0291	High	23.9155	High
MSU19000271-05	3.75	25.2987	High	18.2719	Low	21.7853	Low
MSU19000277-01	18.7	22.6251	Low	20.0991	Low	21.3621	Low
MSU19000294-01	12.65	23.7632	Low	23.3382	Low	23.5507	Low
MSU19000294-02	22.2	31.5677	High	21.893	Low	26.7303	Low
MSU19000294-03	21.65	23.875	Low	21.6287	Low	22.7519	Low
MSU19000295-01	10	24.952	Low	16.6408	Low	20.7964	Low
MSU19000295-02	9.4	21.2843	Low	22.9309	Low	22.1076	Low
MSU19000295-03	17.65	26.2795	High	17.2165	Low	21.748	Low
MSU19000296-01	6.9	26.0676	High	17.8779	Low	21.9727	Low
MSU19000296-05	4.55	26.557	High	24.1899	High	25.3734	High
MSU19000298-06	10.7	26.324	High	17.6341	Low	21.979	Low
MSU19000304-01	21.65	24.9909	Low	17.3122	Low	21.1515	Low
MSU19000307-02	28.35	24.9282	Low	19.3129	Low	22.1206	Low
MSU19000311-02	10.4	22.7533	Low	19.037	Low	20.8952	Low
MSU19000311-04	11.35	27.2973	High	19.0265	Low	23.1619	Low
MSU19000315-03	4.7	20.3047	Low	26.2893	High	23.297	High
MSU19000315-06	15.2	26.2154	High	21.6961	Low	23.9557	Low
MSU19000333-07	21.4	25.4025	Low	15.7667	Low	20.5846	Low
MSU19000333-08	10.7	30.4761	High	23.1471	Low	26.8116	Low
MSU19000338-01	17.15	30.9614	High	26.1697	High	28.5655	High
MSU19000338-02	16.75	28.2396	High	18.4445	Low	23.342	Low
MSU19000338-03	31.7	27.0227	High	22.4534	Low	24.7381	Low
MSU19000342-02	4.25	16.9133	Low	17.7223	Low	17.3178	Low
MSU19000343-03	8.15	24.7811	Low	18.3404	Low	21.5608	Low
MSU19000343-05	5.95	22.2934	Low	17.9768	Low	20.1351	Low
MSU19000345-03	10.9	26.9193	High	23.4514	Low	25.1854	Low
MSU19000346-02	21.85	30.8333	High	24.8397	High	27.8365	High
MSU19000346-04	16.6	25.5456	High	26.1609	High	25.8532	High
MSU19000347-01	24.05	27.8478	High	17.6862	Low	22.767	Low
MSU19000347-02	21.45	27.2096	High	17.9575	Low	22.5835	Low
MSU19000350-02	8	23.6599	Low	16.8658	Low	20.2629	Low
MSU19000350-04	10.4	19.7061	Low	21.2886	Low	20.4974	Low
MSU19000350-06	19.4	26.0247	High	19.3383	Low	22.6815	Low
MSU19000350-07	12.9	24.0834	Low	12.3203	Low	18.2018	Low
MSU19000351-03	7.8	21.1738	Low	23.6928	Low	22.4333	Low
MSU19000351-06	27.3	24.9897	Low	22.8411	Low	23.9154	Low
MSU19000351-07	21.75	26.5994	High	22.4185	Low	24.5089	Low
MSU19000352-03	5.9	26.2362	High	23.5873	Low	24.9118	Low
MSU19000352-05	9.75	28.8999	High	22.8512	Low	25.8755	Low
MSU19000354-01	21.3	24.0584	Low	29.3156	High	26.687	High
MSU19000354-03	40.2	20.2814	Low	21.3358	Low	20.8086	Low
MSU19000354-05	33.9	24.1787	Low	25.9825	High	25.0806	High
MSU19000354-06	24.4	23.9645	Low	25.9007	High	24.9326	High
MSU19000354-07	9.7	20.3258	Low	31.4958	High	25.9108	High
MSU19000354-08	16.85	24.5266	Low	32.8892	High	28.7079	High
MSU19000355-06	24.2	30.7048	High	15.3571	Low	23.0309	Low
MSU19000358-01	6	24.6282	Low	24.0348	High	24.3315	High
MSU19000358-02	12.45	24.9151	Low	31.1985	High	28.0568	High
MSU19000358-04	28.3	27.1067	High	26.4344	High	26.7706	High
MSU19000360-04	12.45	23.5885	Low	25.2141	High	24.4013	High
MSU19000360-06	25.35	23.2192	Low	20.6386	Low	21.9289	Low
MSU19000362-01	14.4	25.203	Low	19.0201	Low	22.1115	Low
MSU19000363-03	5.35	23.514	Low	19.6723	Low	21.5931	Low
MSU19000363-07	8.55	23.5048	Low	16.2472	Low	19.876	Low
MSU19000370-02	7.2	20.5432	Low	17.993	Low	19.2681	Low
MSU19000377-02	43.1	29.7074	High	21.5138	Low	25.6106	Low
MSU19000382-01	8.95	25.1551	Low	20.6405	Low	22.8978	Low
MSU19000382-05	17	26.2911	High	27.1968	High	26.7439	High
MSU19000382-06	33.1	26.8578	High	20.7464	Low	23.8021	Low
MSU19000382-07	18.4	24.7701	Low	23.5538	Low	24.1619	Low
MSU19000382-08	16.6	22.5358	Low	31.2655	High	26.9007	High
MSU19000383-01	34.2	27.0763	High	28.3711	High	27.7237	High
MSU19000385-02	32.65	25.9907	High	25.9824	High	25.9866	High
MSU19000394-04	12	28.0915	High	20.9906	Low	24.541	Low
MSU19000398-02	30.45	24.5331	Low	26.9006	High	25.7169	High
MSU19000399-01	24.3	30.6261	High	24.3252	High	27.4757	High
MSU19000399-04	30.05	25.9737	High	23.7596	Low	24.8666	Low
MSU19000399-06	11.6	22.6978	Low	22.9467	Low	22.8222	Low
MSU19000415-02	23.8	25.3497	High	29.0778	High	27.2137	High
MSU19000415-03	27.95	30.1098	High	33.4838	High	31.7968	High
MSU19000426-02	8.75	23.6281	Low	28.5686	High	26.0983	High
MSU19000439-05	21.1	21.6125	Low	24.7965	High	23.2045	High
MSU19000447-01	17.2	24.4928	Low	19.4085	Low	21.9507	Low
MSU19000447-04	14.65	25.4418	High	19.4307	Low	22.4362	Low
MSU19000448-07	32	28.4382	High	24.8693	High	26.6537	High
MSU19000449-06	51.8	25.2999	Low	24.4171	High	24.8585	High
MSU19000451-01	7.25	25.2648	Low	25.7061	High	25.4855	High
MSU19000452-01	15.05	26.9608	High	29.2341	High	28.0974	High
MSU19000452-04	13.55	26.882	High	28.4474	High	27.6647	High
MSU19000454-02	36.15	25.1593	Low	28.6352	High	26.8973	High
MSU19000454-04	32.6	25.5177	High	26.6277	High	26.0727	High
MSU19000455-06	28.4	24.4015	Low	22.2703	Low	23.3359	Low
MSU19000455-08	50.55	28.7587	High	25.0149	High	26.8868	High
MSU19000456-02	24.6	25.68	High	20.9154	Low	23.2977	Low
MSU19000457-01	51.15	29.1618	High	30.3003	High	29.731	High
MSU19000457-02	25.75	24.8335	Low	32.8311	High	28.8323	High
MSU19000457-03	17.05	24.5228	Low	31.6659	High	28.0943	High
MSU19000457-04	25.35	25.6896	High	33.0988	High	29.3942	High
MSU19000457-05	27.9	24.7158	Low	28.5405	High	26.6282	High
MSU19000457-06	44.8	28.3608	High	28.415	High	28.3879	High
MSU19000457-07	12.95	26.3007	High	29.973	High	28.1369	High
MSU19000459-02	7.95	26.8777	High	22.56	Low	24.7189	Low
MSU19000459-03	31.3	26.7205	High	27.2579	High	26.9892	High
MSU19000460-03	24.8	23.1296	Low	31.2159	High	27.1727	High
MSU19000460-04	38.65	27.2552	High	28.6195	High	27.9373	High
MSU19000460-05	43.25	28.7616	High	31.2848	High	30.0232	High
MSU19000462-02	16.75	26.5429	High	27.5809	High	27.0619	High
MSU19000462-05	17.25	26.4574	High	32.1882	High	29.3228	High
MSU19000463-01	17	18.6131	Low	28.592	High	23.6026	High
MSU19000463-03	27.1	26.574	High	29.6514	High	28.1127	High
MSU19000463-04	25.45	27.0895	High	25.4583	High	26.2739	High
MSU19000463-05	22.15	25.745	High	27.8236	High	26.7843	High
MSU19000463-07	14.5	21.5758	Low	33.1412	High	27.3585	High
MSU19000463-09	48	25.3167	Low	23.8057	Low	24.5612	Low
MSU19000466-02	21.6	28.521	High	23.0807	Low	25.8008	Low
MSU19000466-04	6.15	22.4014	Low	26.1827	High	24.2921	High
MSU19000466-06	28.95	25.7545	High	26.404	High	26.0793	High
MSU19000468-02	18.6	22.3815	Low	19.4799	Low	20.9307	Low
MSU19000468-03	9.55	27.0567	High	19.5889	Low	23.3228	Low
MSU19000468-04	15	22.4014	Low	17.2863	Low	19.8439	Low
MSU19000470-04	35.45	26.3807	High	23.15	Low	24.7653	Low
MSU19000471-01	21.15	25.3431	High	26.6689	High	26.006	High
MSU19000475-01	10.15	24.0428	Low	25.4497	High	24.7462	High
MSU19000475-03	10.3	26.2119	High	19.497	Low	22.8545	Low
MSU19000476-02	14.5	24.587	Low	18.662	Low	21.6245	Low
MSU19000476-03	28.1	28.7346	High	19.6562	Low	24.1954	Low
MSU19000477-01	10.15	24.3447	Low	26.6	High	25.4724	High
MSU19000477-02	34.55	28.2335	High	24.9396	High	26.5866	High
MSU19000477-03	10.25	27.7924	High	25.8673	High	26.8299	High
MSU19000479-02	7.05	22.0577	Low	26.9072	High	24.4825	High
MSU19000479-03	6.65	19.3846	Low	26.5554	High	22.97	High
MSU19000479-04	16.9	28.7402	High	31.4643	High	30.1022	High
MSU19000482-01	10.75	24.0265	Low	22.8114	Low	23.419	Low
MSU19000482-02	18.65	23.491	Low	21.1191	Low	22.305	Low
MSU19000482-03	9.9	24.7577	Low	32.3184	High	28.5381	High
MSU19000482-05	22.85	32.693	High	25.6494	High	29.1712	High
MSU19000482-07	7.4	25.4671	High	30.4097	High	27.9384	High
MSU19000483-01	4.45	22.4301	Low	15.0624	Low	18.7463	Low
MSU19000483-02	19.9	29.3467	High	16.7923	Low	23.0695	Low
MSU19000483-04	4.8	21.8913	Low	18.4855	Low	20.1884	Low
MSU19000487-01	17.9	25.5251	High	20.1415	Low	22.8333	Low
MSU19000487-02	12	24.889	Low	22.2994	Low	23.5942	Low
MSU19000487-03	36.95	27.7907	High	22.4153	Low	25.103	Low
MSU19000487-05	13.3	26.9018	High	22.5296	Low	24.7157	Low
MSU19000488-03	22.5	29.5314	High	24.5242	High	27.0278	High
MSU19000490-01	17.15	26.6952	High	15.4279	Low	21.0615	Low
MSU19000491-03	17.65	25.171	Low	18.0445	Low	21.6078	Low
MSU19000492-02	13.5	27.2716	High	18.2046	Low	22.7381	Low
MSU19000492-03	23.1	26.0948	High	21.7242	Low	23.9095	Low
MSU19000494-01	16.5	25.8939	High	15.925	Low	20.9094	Low
MSU19000495-01	24.9	27.4152	High	17.6588	Low	22.537	Low
MSU19000496-02	9.2	23.0486	Low	18.6515	Low	20.8501	Low
MSU19000496-03	16.3	23.501	Low	21.5827	Low	22.5418	Low
MSU19000497-01	36.8	25.9074	High	8.15297	Low	17.0302	Low
MSU19000497-02	17.25	18.5265	Low	18.054	Low	18.2903	Low
MSU19000498-01	24.55	25.6296	High	21.3833	Low	23.5065	Low
MSU19000498-02	23.05	24.7746	Low	18.5502	Low	21.6624	Low
MSU19000498-04	13.85	23.1784	Low	17.5712	Low	20.3748	Low
MSU19000501-02	13	23.2684	Low	26.423	High	24.8457	High
MSU19000501-03	30.45	29.2088	High	30.6579	High	29.9334	High
MSU19000503-05	47.7	26.2812	High	29.2135	High	27.7474	High
MSU19000503-07	34.2	24.9327	Low	32.7479	High	28.8403	High
MSU19000503-08	17	27.09	High	32.412	High	29.751	High
MSU19000503-09	40.2	27.7038	High	30.1075	High	28.9056	High
MSU19000505-04	21.65	26.1799	High	27.9661	High	27.073	High
MSU19000505-08	11.9	21.7349	Low	27.4275	High	24.5812	High
MSU19000507-03	20.1	28.0427	High	28.1444	High	28.0935	High
MSU19000508-02	13.75	26.1929	High	23.29	Low	24.7414	Low
MSU19000508-03	21.35	25.2434	Low	26.6833	High	25.9633	High
MSU19000509-01	23.65	28.219	High	16.9331	Low	22.5761	Low
MSU19000509-04	35.1	31.266	High	22.6842	Low	26.9751	Low
MSU19000509-06	20.5	26.6533	High	21.7566	Low	24.205	Low
MSU19000509-07	14.9	26.442	High	22.4767	Low	24.4594	Low
MSU19000509-08	11.75	24.2648	Low	22.2518	Low	23.2583	Low
MSU19000509-09	12.8	22.8369	Low	22.8352	Low	22.8361	Low
MSU19000517-03	24.05	31.0891	High	34.8935	High	32.9913	High
MSU19000522-02	17	27.8102	High	14.7715	Low	21.2909	Low
MSU19000524-01	6.2	27.753	High	30.5735	High	29.1633	High
MSU19000524-02	11.75	28.6611	High	34.5082	High	31.5846	High
MSU19000524-04	10.7	26.7731	High	28.7293	High	27.7512	High
MSU19000524-05	12.6	23.3105	Low	31.3873	High	27.3489	High
MSU19000528-02	12.2	27.7672	High	24.4485	High	26.1079	High
MSU19000529-01	18.35	24.8672	Low	30.8633	High	27.8653	High
MSU19000530-03	5.3	27.8492	High	16.4839	Low	22.1666	Low
MSU19000532-08	15.7	24.8671	Low	24.0372	High	24.4521	High
MSU19000536-03	21.7	27.8018	High	22.8874	Low	25.3446	Low
MSU19000546-02	65.3	29.2135	High	22.2917	Low	25.7526	Low
MSU19000546-07	15.35	25.3456	High	18.2339	Low	21.7898	Low
MSU19000547-01	11.5	25.7089	High	20.9839	Low	23.3464	Low
MSU19000548-03	33.05	28.3104	High	24.6014	High	26.4559	High
MSU19000548-08	17.2	23.629	Low	25.0413	High	24.3351	High
MSU19000548-09	42.45	27.4713	High	24.4493	High	25.9603	High
MSU19000549-01	17.95	21.5801	Low	26.4654	High	24.0228	High
MSU19000550-07	15.7	26.5316	High	30.7279	High	28.6298	High
MSU19000550-08	39.9	24.9186	Low	32.5781	High	28.7483	High
MSU19000550-12	31.8	26.1008	High	30.8357	High	28.4683	High
MSU19000554-01	30.55	27.2934	High	31.4264	High	29.3599	High
MSU19000554-07	22.7	25.3114	High	29.9946	High	27.653	High
MSU19000555-01	23.7	21.7581	Low	24.2087	High	22.9834	High
MSU19000556-02	23.45	26.5763	High	26.1301	High	26.3532	High
MSU19000556-04	33.05	23.806	Low	28.0393	High	25.9227	High
MSU19000557-01	22.05	24.6702	Low	11.4855	Low	18.0778	Low
MSU19000557-04	13.65	25.8886	High	13.0356	Low	19.4621	Low
MSU19000573-02	13.7	19.3769	Low	25.0946	High	22.2357	High
MSU19000573-03	13.75	28.5888	High	21.8121	Low	25.2004	Low
MSU19000575-03	12.3	28.6009	High	29.6905	High	29.1457	High
MSU19000575-07	28.55	25.6748	High	27.5497	High	26.6122	High
MSU19000577-04	45.95	22.9548	Low	26.5772	High	24.766	High
MSU19000587-01	48.05	23.6719	Low	28.5076	High	26.0898	High
MSU19000590-02	7.4	18.927	Low	30.0342	High	24.4806	High
MSU19000590-04	4.35	25.675	High	23.1997	Low	24.4373	Low
MSU19000592-04	14.05	25.4986	High	25.9549	High	25.7267	High

## Sheet: Supplementary Table 8
Supplementary Table 8: Unsupervised K-Means Clustering result based on blended predictions in 2023 selection candidates using 2021 trial as training set
2023 F4:5 Breeding Lines (Selection Candidates)	Observed (Actual) DON Content	Training Set: 2021 Trial
		Ensembled Phenomic Predictions		Ensembled Genomic Predictions		Ensembled Phenomic and Genomic Predictions
		Model Average	Cluster (Selection Candidates Only)	Model Average	Cluster (Selection Candidates Only)	Model Average	Cluster (Selection Candidates Only)
MSU19000017_Yr_1_09	12.2	34.01	High	35.7496	High	34.8798	High
MSU19000034_Yr_2_01	7.2	27.1334	Low	25.1242	Low	26.1288	Low
MSU19000034_Yr_2_07	6	23.5529	Low	24.2575	Low	23.9052	Low
MSU19000034_Yr_2_08	11.1	26.2696	Low	24.8081	Low	25.5388	Low
MSU19000052_Yr_1_01	16.7	21.3399	Low	30.0879	High	25.7139	Low
MSU19000052_Yr_1_04	6.2	23.1932	Low	33.5699	High	28.3816	High
MSU19000069_Yr_1_01	12.9	33.7109	High	30.0592	High	31.8851	High
MSU19000069_Yr_1_08	8.2	27.497	High	26.7753	Low	27.1362	Low
MSU19000069_Yr_1_11	5.9	28.9122	High	26.1258	Low	27.519	Low
MSU19000069_Yr_1_13	6.3	26.1248	High	30.3185	High	28.2216	High
MSU19000069_Yr_1_18	4	27.1153	High	29.0966	High	28.1059	High
MSU19000069_Yr_2_13	5.6	24.7119	Low	27.0563	Low	25.8841	Low
MSU19000070_Yr_1_03	3.2	30.2133	Low	26.9598	Low	28.5865	Low
MSU19000070_Yr_1_09	6.3	25.2321	Low	30.0524	High	27.6423	High
MSU19000070_Yr_1_10	2.7	29.8748	High	26.7029	Low	28.2888	Low
MSU19000070_Yr_1_11	4.3	22.7924	Low	29.815	High	26.3037	Low
MSU19000070_Yr_1_14	2.7	25.3639	Low	30.4307	High	27.8973	High
MSU19000070_Yr_2_07	8.9	26.03	High	28.6754	High	27.3527	High
MSU19000070_Yr_2_08	11.4	27.0783	High	28.0189	High	27.5486	High
MSU19000070_Yr_2_09	2.7	25.0268	Low	25.8671	Low	25.447	Low
MSU19000070_Yr_2_10	3.5	24.0264	Low	28.0692	High	26.0478	Low
MSU19000070_Yr_2_16	15.4	25.4375	Low	29.0572	High	27.2474	Low
MSU19000070_Yr_2_18	9.9	24.8301	Low	28.4309	High	26.6305	Low
MSU19000141_Yr_1_03	13	36.2478	High	31.6804	High	33.9641	High
MSU19000141_Yr_1_04	12.4	28.8482	High	27.5239	Low	28.1861	High
MSU19000141_Yr_1_06	9.1	27.0849	Low	31.3312	High	29.2081	High
MSU19000141_Yr_1_08	5.1	22.0843	Low	24.8368	Low	23.4605	Low
MSU19000177_Yr_1_13	8.3	36.4957	High	39.4486	High	37.9722	High
MSU19000177_Yr_1_17	10.4	37.3094	High	39.0015	High	38.1555	High
MSU19000177_Yr_1_18	16.3	39.4701	High	39.2662	High	39.3682	High
MSU19000177_Yr_2_02	6.4	33.971	High	35.292	High	34.6315	High
MSU19000208_FHB_1_04	4.4	24.0492	Low	26.8715	Low	25.4603	Low
MSU19000259_FHB_1_03	6.8	26.709	Low	26.3219	Low	26.5155	Low
MSU19000260_FHB_1_03	9.6	26.825	Low	23.1749	Low	25	Low
MSU19000260_FHB_2_09	9.2	25.3177	Low	24.1738	Low	24.7458	Low
MSU20000001_09	2.6	33.5636	High	32.2542	High	32.9089	High
MSU20000020_01	2.8	32.7654	High	27.468	Low	30.1167	High
MSU20000020_09	11.5	24.8345	Low	28.8679	High	26.8512	Low
MSU20000047_05	4.9	28.0841	Low	34.6108	High	31.3474	High
MSU20000047_09	5.5	27.2645	Low	25.2297	Low	26.2471	Low
MSU20000050_02	10.5	26.4481	Low	26.7327	Low	26.5904	Low
MSU20000050_07	3.9	26.3997	Low	37.6472	High	32.0235	High
MSU20000051_01	10.7	31.3427	High	21.6288	Low	26.4857	Low
MSU20000057_08	3.4	21.2032	Low	21.5042	Low	21.3537	Low
MSU20000101_03	11.7	33.1271	High	28.1227	High	30.6249	High
MSU20000105_01	6.1	29.4964	High	28.3498	High	28.9231	High
MSU20000105_04	6.6	25.3242	Low	25.1756	Low	25.2499	Low
MSU20000105_05	11.1	21.2567	Low	24.7636	Low	23.0102	Low
MSU20000109_02	9.2	23.5599	Low	24.8787	Low	24.2193	Low
MSU20000114_05	2.4	29.0231	Low	35.0109	High	32.017	High
MSU20000116_02	3.8	28.262	Low	24.8093	Low	26.5357	Low
MSU20000120_03	5.2	22.8425	Low	21.7887	Low	22.3156	Low
MSU20000128_04	15	28.7514	High	25.7347	Low	27.243	Low
MSU20000128_07	5.8	30.1629	Low	26.0885	Low	28.1257	Low
MSU20000132_02	5.9	31.4936	Low	37.2731	High	34.3833	High
MSU20000139_05	7	26.0132	Low	20.6036	Low	23.3084	Low
MSU20000146_11	8.5	37.6306	High	23.3078	Low	30.4692	High
MSU20000151_02	16	37.511	High	41.419	High	39.465	High
MSU20000153_03	15.1	36.8728	High	36.4301	High	36.6514	High
MSU20000175_04	15.6	26.0519	Low	27.0293	Low	26.5406	Low
MSU20000175_05	10.9	26.5584	Low	24.454	Low	25.5062	Low
MSU20000175_07	9.6	22.1252	Low	24.5015	Low	23.3133	Low
MSU20000175_08	10.7	26.4442	Low	28.1563	High	27.3002	Low
MSU20000175_09	6.1	24.9355	Low	23.9215	Low	24.4285	Low
MSU20000175_12	16.9	27.0392	High	24.6456	Low	25.8424	Low
MSU20000178_04	7.9	24.9028	Low	26.4241	Low	25.6634	Low
MSU20000178_07	10.6	28.9177	Low	24.5933	Low	26.7555	Low
MSU20000178_10	3.1	25.877	High	23.2713	Low	24.5742	Low
MSU20000178_11	5.8	30.3223	High	26.0551	Low	28.1887	Low
MSU20000180_08	17	37.7864	High	32.7017	High	35.244	High
MSU20000183_13	3.8	17.731	Low	28.4667	High	23.0988	Low
MSU20000186_10	4.3	23.3648	Low	20.5515	Low	21.9582	Low
MSU20000217_04	9.5	23.8547	Low	32.7717	High	28.3132	High
MSU20000249_02	4.8	21.5344	Low	18.011	Low	19.7727	Low
MSU20000251_03	2.9	22.0221	Low	18.4478	Low	20.235	Low
MSU20000251_11	5	23.1067	Low	18.1553	Low	20.631	Low
MSU20000252_08	10.2	21.8416	Low	20.1272	Low	20.9844	Low
MSU20000253_03	4.3	25.4795	Low	21.6377	Low	23.5586	Low
MSU20000253_05	6.4	28.6003	Low	19.7527	Low	24.1765	Low
MSU20000253_06	4.3	22.1833	Low	22.7055	Low	22.4444	Low
MSU20000253_07	11.8	21.1616	Low	22.3615	Low	21.7616	Low
MSU20000253_08	18.6	19.6706	Low	24.2481	Low	21.9593	Low
MSU20000253_10	13.6	28.5448	High	22.5759	Low	25.5603	Low
MSU20000253_12	2.3	24.3192	Low	24.931	Low	24.6251	Low
MSU20000254_01	10.6	22.4259	Low	23.4823	Low	22.9541	Low
MSU20000254_03	3.8	18.6332	Low	27.391	Low	23.0121	Low
MSU20000254_14	6.6	23.1333	Low	24.9976	Low	24.0654	Low
MSU20000254_15	9.8	19.0148	Low	23.8778	Low	21.4463	Low
MSU20000255_03	4.2	26.2076	Low	31.8775	High	29.0426	Low
MSU20000255_05	6.1	24.7346	Low	26.8667	Low	25.8006	Low
MSU20000255_07	3.7	27.5086	Low	33.1542	High	30.3314	Low
MSU20000255_08	11.5	27.161	Low	32.3587	High	29.7599	High
MSU20000256_02	5.2	22.9157	Low	25.9136	Low	24.4146	Low
MSU20000256_06	7.8	26.5899	Low	28.7112	High	27.6505	Low
MSU20000257_03	6.9	28.1339	Low	34.974	High	31.554	High
MSU20000257_05	8.2	34.0135	High	27.4075	Low	30.7105	High
MSU20000257_06	9	28.2632	Low	28.8558	High	28.5595	Low
MSU20000257_07	4.3	30.7957	Low	27.9637	High	29.3797	Low
MSU20000258_11	3.9	21.0972	Low	23.0811	Low	22.0892	Low
MSU20000259_01	15.5	26.3529	Low	20.083	Low	23.218	Low
MSU20000260_07	4.1	26.0367	Low	22.5078	Low	24.2722	Low
MSU20000260_11	6.1	29.0186	Low	22.4257	Low	25.7222	Low
MSU20000263_05	5	33.5882	High	35.5803	High	34.5842	High
MSU20000264_07	12.1	35.4643	High	32.3002	High	33.8822	High
MSU20000268_05	7.6	34.6164	High	42.4526	High	38.5345	High
MSU20000284_04	10.2	40.2634	High	28.7227	High	34.493	High
MSU20000288_01	3.3	28.1908	Low	27.8855	High	28.0381	Low
MSU20000288_02	4.7	22.62	Low	31.4269	High	27.0234	Low
MSU20000288_03	9	30.1308	Low	25.8085	Low	27.9697	Low
MSU20000288_06	10.9	35.419	High	26.6407	Low	31.0299	High
MSU20000289_02	2	24.2086	Low	28.4014	High	26.305	Low
MSU20000292_06	5.6	34.086	High	36.5418	High	35.3139	High
MSU20000320_03	12.7	21.4228	Low	25.7977	Low	23.6102	Low
MSU20000320_06	7.5	19.8925	Low	22.0104	Low	20.9514	Low
MSU20000320_08	7.7	24.0815	Low	23.8543	Low	23.9679	Low
MSU20000322_07	19.8	24.6059	Low	29.8329	High	27.2194	Low
MSU20000322_09	13.7	26.1843	Low	29.7816	High	27.9829	Low
MSU20000345_04	3.4	22.755	Low	18.7538	Low	20.7544	Low
MSU20000349_06	8.5	21.2035	Low	29.781	High	25.4922	Low
MSU20000349_08	13	24.9904	Low	28.2961	High	26.6432	Low
MSU20000349_10	11.5	18.5217	Low	28.1528	High	23.3373	Low
MSU20000366_04	8.1	33.9364	High	31.7671	High	32.8517	High
MSU20000367_04	8.6	29.4292	Low	34.0998	High	31.7645	High
MSU20000368_07	18.7	42.3529	High	43.2501	High	42.8015	High
MSU20000368_10	6.1	37.3909	High	34.9143	High	36.1526	High
MSU20000369_04	5.6	29.4691	Low	30.1395	High	29.8043	High
MSU20000369_05	3.4	33.2903	High	26.7202	Low	30.0052	High
MSU20000370_05	6.5	24.7997	Low	24.3254	Low	24.5625	Low
MSU20000370_07	14.7	22.4295	Low	27.0474	Low	24.7384	Low
MSU20000370_10	7.1	32.1323	High	33.8118	High	32.972	High
MSU20000375_04	5.8	24.853	Low	16.8177	Low	20.8353	Low
MSU20000375_05	8.8	23.2763	Low	18.2356	Low	20.7559	Low
MSU20000376_03	11.7	28.8338	High	23.2752	Low	26.0545	Low
MSU20000376_04	6	23.0896	Low	26.3857	Low	24.7376	Low
MSU20000376_06	10.6	30.8265	High	23.6869	Low	27.2567	Low
MSU20000376_09	6.2	20.8589	Low	18.5619	Low	19.7104	Low
MSU20000377_10	8.7	25.7597	Low	28.5394	High	27.1495	Low
MSU20000379_02	13.2	27.2422	Low	27.2459	Low	27.244	Low
MSU20000380_05	11.6	27.3142	Low	29.459	High	28.3866	Low
MSU20000380_06	7.4	29.1222	Low	25.9857	Low	27.554	Low
MSU20000381_04	9.8	36.4313	High	34.4195	High	35.4254	High
MSU20000384_02	8.4	22.1147	Low	14.003	Low	18.0588	Low
MSU20000385_04	18.1	21.4053	Low	16.1646	Low	18.785	Low
MSU20000385_06	3.4	21.6182	Low	21.3489	Low	21.4835	Low
MSU20000387_02	6.5	24.9136	Low	19.6075	Low	22.2606	Low
MSU20000387_04	4.6	24.1321	Low	16.283	Low	20.2076	Low
MSU20000387_05	6.3	22.2962	Low	19.7409	Low	21.0186	Low
MSU20000388_01	4.1	24.9913	Low	20.666	Low	22.8286	Low
MSU20000389_03	7.1	36.3912	High	25.8141	Low	31.1027	High
MSU20000390_06	3.1	28.2554	Low	19.7214	Low	23.9884	Low
MSU20000392_08	3.8	25.6858	Low	23.6433	Low	24.6645	Low
MSU20000393_01	7	21.4224	Low	19.2231	Low	20.3228	Low
MSU20000393_02	8.8	30.1198	High	26.5757	Low	28.3477	Low
MSU20000394_03	9.4	28.9389	High	16.941	Low	22.94	Low
MSU20000396_02	14.3	27.6667	High	24.8631	Low	26.2649	Low
MSU20000396_06	5.6	21.4247	Low	19.904	Low	20.6644	Low
MSU20000396_08	18.6	23.6807	Low	23.7271	Low	23.7039	Low
MSU20000415_04	9.7	34.4549	High	35.0309	High	34.7429	High
MSU20000415_09	5.2	23.3002	Low	23.8318	Low	23.566	Low
MSU20000416_03	11.5	34.1049	High	35.1122	High	34.6085	High
MSU20000435_02	4	30.3248	High	22.0834	Low	26.2041	Low
MSU20000436_08	2.9	23.3647	Low	28.0036	High	25.6842	Low
MSU20000437_01	6.4	23.9387	Low	20.0155	Low	21.9771	Low
MSU20000437_03	8.3	21.8077	Low	20.2939	Low	21.0508	Low
MSU20000437_06	5.6	21.6032	Low	20.6338	Low	21.1185	Low
MSU20000437_07	4.2	21.7174	Low	18.3144	Low	20.0159	Low
MSU20000437_08	5.4	26.2681	Low	19.5283	Low	22.8982	Low
MSU20000438_01	14.3	20.7349	Low	26.3314	Low	23.5332	Low
MSU20000438_08	3.3	18.9428	Low	19.5697	Low	19.2563	Low
MSU20000440_03	8.6	20.1326	Low	19.2339	Low	19.6833	Low
MSU20000441_06	6.4	22.0613	Low	28.0696	High	25.0655	Low
MSU20000442_01	8.6	21.6428	Low	19.3474	Low	20.4951	Low
MSU20000448_04	14.8	39.5651	High	37.547	High	38.5561	High
MSU20000452_06	5.9	36.3318	High	34.3441	High	35.3379	High
MSU20000452_08	8.7	33.0835	High	34.854	High	33.9688	High
MSU20000453_04	4.7	33.8557	High	36.2256	High	35.0407	High
MSU20000477_02	12.8	36.161	High	26.2086	Low	31.1848	High
MSU20000482_04	7.6	37.7186	High	37.2404	High	37.4795	High
MSU20000484_03	5.7	26.5455	High	26.8511	Low	26.6983	Low
MSU20000484_04	3.2	30.0054	Low	23.9688	Low	26.9871	Low
MSU20000487_04	6.5	29.2856	High	20.0403	Low	24.663	Low
MSU20000490_04	5.4	21.8681	Low	24.0634	Low	22.9657	Low
MSU20000519_03	12.5	27.9611	High	23.5205	Low	25.7408	Low
MSU20000519_05	8.4	22.2942	Low	21.2093	Low	21.7518	Low
MSU20000519_06	5.5	18.3464	Low	22.9449	Low	20.6456	Low
MSU20000519_08	9.5	18.2161	Low	22.1558	Low	20.186	Low
MSU20000519_10	5.3	23.855	Low	24.3231	Low	24.0891	Low
MSU20000523_03	5.7	22.9944	Low	20.3595	Low	21.6769	Low
MSU20000523_06	7.1	23.5653	Low	20.4347	Low	22	Low
MSU20000525_03	3	30.5613	High	27.5485	Low	29.0549	High
MSU20000525_05	5.6	34.717	High	23.8325	Low	29.2747	High
MSU20000525_07	6.4	27.0506	Low	23.2703	Low	25.1604	Low
MSU20000527_04	8.3	28.129	Low	28.5846	High	28.3568	Low
MSU20000528_03	5.3	25.3267	Low	16.385	Low	20.8558	Low
MSU20000528_04	11.3	26.6435	Low	21.4753	Low	24.0594	Low
MSU20000528_05	3.5	21.8614	Low	19.4292	Low	20.6453	Low
MSU20000528_06	8.5	21.8629	Low	21.6846	Low	21.7737	Low
MSU20000529_06	6.5	24.4412	Low	20.8735	Low	22.6573	Low
MSU20000529_08	5.6	30.8902	High	18.821	Low	24.8556	Low
MSU20000536_01	3.3	26.8025	High	19.6957	Low	23.2491	Low
MSU20000537_01	6.4	28.9347	High	25.6993	Low	27.317	Low
MSU20000537_02	8.6	32.8083	High	23.2345	Low	28.0214	Low
MSU20000537_04	9.6	23.0087	Low	28.6103	High	25.8095	Low
MSU20000537_05	9.3	23.884	Low	24.491	Low	24.1875	Low
MSU20000540_01	1.1	20.6215	Low	24.8431	Low	22.7323	Low
MSU20000544_06	1.6	21.8804	Low	19.7351	Low	20.8077	Low
MSU20000545_07	4.6	31.5978	High	32.2668	High	31.9323	High
MSU20000547_04	11.8	25.9687	Low	30.9027	High	28.4357	High
MSU20000548_07	2.6	21.839	Low	21.5848	Low	21.7119	Low
MSU20000552_02	21.6	30.855	High	23.969	Low	27.412	Low
MSU20000556_01	5.1	30.3015	High	21.6994	Low	26.0005	Low
MSU20000564_07	5.5	30.1631	High	25.4627	Low	27.8129	Low
MSU20000574_01	4.6	35.306	High	21.3335	Low	28.3197	Low
MSU20000574_04	6.5	31.8744	High	22.4382	Low	27.1563	Low
MSU20000575_01	3.1	30.1969	Low	22.9686	Low	26.5827	Low
MSU20000575_02	6.1	32.8519	High	25.2445	Low	29.0482	High
MSU20000575_05	5.5	32.3913	High	26.6564	Low	29.5238	High

## Sheet: Supplementary Table 9
Supplementary Table 9: Unsupervised K-Means Clustering result based on blended predictions in 2023 selection candidates using 2022 trial as training se
2023 F4:5 Breeding Lines (Selection Candidates)	Observed (Actual) DON Content	Training Set: 2022 Trial
		Ensembled Phenomic Predictions		Ensembled Genomic Predictions		Ensembled Phenomic and Genomic Predictions
		Model Average	Cluster (Selection Candidates Only)	Model Average	Cluster (Selection Candidates Only)	Model Average	Cluster (Selection Candidates Only)
MSU19000017_Yr_1_09	12.2	22.3636	High	24.1469	High	23.2552	High
MSU19000034_Yr_2_01	7.2	23.005	High	18.2127	Low	20.6088	High
MSU19000034_Yr_2_07	6	19.4859	Low	18.0229	Low	18.7544	Low
MSU19000034_Yr_2_08	11.1	23.3734	High	18.1495	Low	20.7615	High
MSU19000052_Yr_1_01	16.7	21.5246	High	23.1087	High	22.3167	High
MSU19000052_Yr_1_04	6.2	14.811	Low	23.9203	High	19.3656	Low
MSU19000069_Yr_1_01	12.9	20.5523	High	19.5334	Low	20.0428	Low
MSU19000069_Yr_1_08	8.2	19.6046	Low	17.9463	Low	18.7754	Low
MSU19000069_Yr_1_11	5.9	17.9639	Low	20.6678	High	19.3158	Low
MSU19000069_Yr_1_13	6.3	20.2397	Low	19.0203	Low	19.63	Low
MSU19000069_Yr_1_18	4	16.7212	Low	20.0651	High	18.3931	Low
MSU19000069_Yr_2_13	5.6	17.2328	Low	20.402	High	18.8174	Low
MSU19000070_Yr_1_03	3.2	18.3504	Low	21.7658	High	20.0581	Low
MSU19000070_Yr_1_09	6.3	16.7219	Low	20.8857	High	18.8038	Low
MSU19000070_Yr_1_10	2.7	19.2062	Low	22.2534	High	20.7298	High
MSU19000070_Yr_1_11	4.3	18.9852	Low	20.9586	High	19.9719	Low
MSU19000070_Yr_1_14	2.7	16.5325	Low	21.8766	High	19.2045	Low
MSU19000070_Yr_2_07	8.9	17.1455	Low	20.75	High	18.9478	Low
MSU19000070_Yr_2_08	11.4	19.1164	Low	20.7462	High	19.9313	Low
MSU19000070_Yr_2_09	2.7	17.9723	Low	20.6507	High	19.3115	Low
MSU19000070_Yr_2_10	3.5	17.096	Low	19.5088	Low	18.3024	Low
MSU19000070_Yr_2_16	15.4	25.0429	High	20.521	High	22.7819	High
MSU19000070_Yr_2_18	9.9	20.0395	High	19.4907	Low	19.7651	Low
MSU19000141_Yr_1_03	13	22.1502	High	19.8747	Low	21.0125	Low
MSU19000141_Yr_1_04	12.4	23.5212	High	21.2584	High	22.3898	High
MSU19000141_Yr_1_06	9.1	22.5965	High	20.408	High	21.5023	High
MSU19000141_Yr_1_08	5.1	21.2648	High	16.3256	Low	18.7952	Low
MSU19000177_Yr_1_13	8.3	20.3948	Low	25.1851	High	22.79	High
MSU19000177_Yr_1_17	10.4	25.3747	High	22.482	High	23.9283	High
MSU19000177_Yr_1_18	16.3	26.0795	High	25.175	High	25.6273	High
MSU19000177_Yr_2_02	6.4	18.2237	Low	22.6593	High	20.4415	High
MSU19000208_FHB_1_04	4.4	17.5424	Low	18.6238	Low	18.0831	Low
MSU19000259_FHB_1_03	6.8	20.4155	High	20.116	High	20.2658	High
MSU19000260_FHB_1_03	9.6	21.8926	High	17.7404	Low	19.8165	Low
MSU19000260_FHB_2_09	9.2	19.7143	Low	18.4769	Low	19.0956	Low
MSU20000001_09	2.6	16.5005	Low	22.8551	High	19.6778	Low
MSU20000020_01	2.8	25.3111	High	23.2464	High	24.2788	High
MSU20000020_09	11.5	21.6149	High	23.1842	High	22.3995	High
MSU20000047_05	4.9	18.8339	Low	22.7502	High	20.792	High
MSU20000047_09	5.5	24.5484	High	17.5688	Low	21.0586	High
MSU20000050_02	10.5	21.083	High	19.2193	Low	20.1511	Low
MSU20000050_07	3.9	21.1977	High	25.6648	High	23.4313	High
MSU20000051_01	10.7	24.2845	High	16.9651	Low	20.6248	High
MSU20000057_08	3.4	17.8513	Low	15.8691	Low	16.8602	Low
MSU20000101_03	11.7	20.3418	High	22.3452	High	21.3435	High
MSU20000105_01	6.1	19.2606	Low	16.2641	Low	17.7624	Low
MSU20000105_04	6.6	22.5554	High	18.2089	Low	20.3821	Low
MSU20000105_05	11.1	18.1473	Low	16.8975	Low	17.5224	Low
MSU20000109_02	9.2	18.3636	Low	17.9903	Low	18.177	Low
MSU20000114_05	2.4	22.2354	High	24.0774	High	23.1564	High
MSU20000116_02	3.8	19.4684	Low	19.0506	Low	19.2595	Low
MSU20000120_03	5.2	17.4514	Low	15.983	Low	16.7172	Low
MSU20000128_04	15	24.2974	High	18.5554	Low	21.4264	High
MSU20000128_07	5.8	20.7215	High	16.5146	Low	18.6181	Low
MSU20000132_02	5.9	22.4091	High	24.5361	High	23.4726	High
MSU20000139_05	7	22.227	High	19.6004	Low	20.9137	High
MSU20000146_11	8.5	21.1007	High	17.4596	Low	19.2802	Low
MSU20000151_02	16	25.3649	High	26.6057	High	25.9853	High
MSU20000153_03	15.1	25.1212	High	21.928	High	23.5246	High
MSU20000175_04	15.6	23.0295	High	18.0163	Low	20.5229	High
MSU20000175_05	10.9	22.7732	High	20.7753	High	21.7743	High
MSU20000175_07	9.6	17.3961	Low	20.0882	High	18.7421	Low
MSU20000175_08	10.7	21.0989	High	20.4554	High	20.7771	High
MSU20000175_09	6.1	18.8174	Low	18.4313	Low	18.6243	Low
MSU20000175_12	16.9	23.2098	High	17.4366	Low	20.3232	Low
MSU20000178_04	7.9	16.0203	Low	21.5703	High	18.7953	Low
MSU20000178_07	10.6	22.7727	High	19.6291	Low	21.2009	High
MSU20000178_10	3.1	14.9005	Low	19.8524	High	17.3764	Low
MSU20000178_11	5.8	18.7903	Low	20.3876	High	19.589	Low
MSU20000180_08	17	23.0748	High	25.1922	High	24.1335	High
MSU20000183_13	3.8	15.7438	Low	23.841	High	19.7924	Low
MSU20000186_10	4.3	17.8261	Low	16.9558	Low	17.3909	Low
MSU20000217_04	9.5	18.7722	Low	22.6173	High	20.6948	High
MSU20000249_02	4.8	21.2722	High	14.0405	Low	17.6564	Low
MSU20000251_03	2.9	17.7439	Low	16.0309	Low	16.8874	Low
MSU20000251_11	5	20.0984	Low	15.4246	Low	17.7615	Low
MSU20000252_08	10.2	25.648	High	17.7681	Low	21.7081	High
MSU20000253_03	4.3	18.3722	Low	14.0665	Low	16.2193	Low
MSU20000253_05	6.4	18.0032	Low	15.0721	Low	16.5376	Low
MSU20000253_06	4.3	17.9913	Low	16.929	Low	17.4602	Low
MSU20000253_07	11.8	20.5688	Low	15.8186	Low	18.1937	Low
MSU20000253_08	18.6	21.4247	High	14.9817	Low	18.2032	Low
MSU20000253_10	13.6	23.9529	High	14.9255	Low	19.4392	Low
MSU20000253_12	2.3	19.503	Low	16.2271	Low	17.8651	Low
MSU20000254_01	10.6	20.1436	Low	15.932	Low	18.0378	Low
MSU20000254_03	3.8	17.9686	Low	16.0948	Low	17.0317	Low
MSU20000254_14	6.6	17.8427	Low	15.8159	Low	16.8293	Low
MSU20000254_15	9.8	18.6072	Low	15.8223	Low	17.2147	Low
MSU20000255_03	4.2	20.6077	High	23.9795	High	22.2936	High
MSU20000255_05	6.1	19.2919	Low	20.7186	High	20.0052	Low
MSU20000255_07	3.7	23.3544	High	22.9217	High	23.138	High
MSU20000255_08	11.5	21.0569	High	21.0255	High	21.0412	High
MSU20000256_02	5.2	23.4056	High	20.6117	High	22.0087	High
MSU20000256_06	7.8	23.9394	High	17.77	Low	20.8547	High
MSU20000257_03	6.9	21.2653	High	18.7165	Low	19.9909	Low
MSU20000257_05	8.2	22.0484	High	17.5355	Low	19.792	Low
MSU20000257_06	9	18.8456	Low	16.3597	Low	17.6026	Low
MSU20000257_07	4.3	19.6264	Low	17.4993	Low	18.5629	Low
MSU20000258_11	3.9	20.2764	Low	19.2567	Low	19.7666	Low
MSU20000259_01	15.5	25.5297	High	17.1494	Low	21.3396	High
MSU20000260_07	4.1	19.8759	Low	16.6841	Low	18.28	Low
MSU20000260_11	6.1	20.0136	Low	15.7274	Low	17.8705	Low
MSU20000263_05	5	18.7492	Low	24.6285	High	21.6888	High
MSU20000264_07	12.1	23.6144	High	22.9737	High	23.2941	High
MSU20000268_05	7.6	23.732	High	26.7829	High	25.2575	High
MSU20000284_04	10.2	26.2922	High	21.6374	High	23.9648	High
MSU20000288_01	3.3	23.2422	High	18.9781	Low	21.1101	High
MSU20000288_02	4.7	19.9631	Low	19.4563	Low	19.7097	Low
MSU20000288_03	9	24.7741	High	18.5674	Low	21.6707	High
MSU20000288_06	10.9	27.0931	High	20.1621	Low	23.6276	High
MSU20000289_02	2	17.7725	Low	20.8751	High	19.3238	Low
MSU20000292_06	5.6	18.1316	Low	24.6631	High	21.3973	High
MSU20000320_03	12.7	22.9732	High	21.2285	High	22.1009	High
MSU20000320_06	7.5	16.6347	Low	22.3914	High	19.513	Low
MSU20000320_08	7.7	20.8722	High	19.6138	Low	20.243	Low
MSU20000322_07	19.8	22.5735	High	27.8258	High	25.1997	High
MSU20000322_09	13.7	23.7441	High	26.0387	High	24.8914	High
MSU20000345_04	3.4	19.9322	Low	21.2561	High	20.5942	High
MSU20000349_06	8.5	19.4364	Low	20.1958	High	19.8161	Low
MSU20000349_08	13	22.4889	High	20.3983	High	21.4436	High
MSU20000349_10	11.5	20.3065	Low	20.8598	High	20.5832	High
MSU20000366_04	8.1	20.9383	High	22.6396	High	21.789	High
MSU20000367_04	8.6	27.6651	High	24.0158	High	25.8404	High
MSU20000368_07	18.7	26.0673	High	27.3251	High	26.6962	High
MSU20000368_10	6.1	23.3808	High	23.3652	High	23.373	High
MSU20000369_04	5.6	20.4482	High	20.238	High	20.3431	High
MSU20000369_05	3.4	22.2714	High	19.8355	Low	21.0534	High
MSU20000370_05	6.5	20.5129	High	24.663	High	22.5879	High
MSU20000370_07	14.7	23.9059	High	22.54	High	23.2229	High
MSU20000370_10	7.1	21.0761	High	21.4725	High	21.2743	High
MSU20000375_04	5.8	15.6542	Low	15.4544	Low	15.5543	Low
MSU20000375_05	8.8	19.4576	Low	17.6163	Low	18.5369	Low
MSU20000376_03	11.7	20.0263	High	19.892	Low	19.9591	Low
MSU20000376_04	6	20.5763	High	22.3254	High	21.4508	High
MSU20000376_06	10.6	20.5483	High	18.4969	Low	19.5226	Low
MSU20000376_09	6.2	17.1077	Low	18.4645	Low	17.7861	Low
MSU20000377_10	8.7	27.3193	High	21.7092	High	24.5142	High
MSU20000379_02	13.2	23.1909	High	18.6286	Low	20.9097	High
MSU20000380_05	11.6	21.4527	High	21.94	High	21.6963	High
MSU20000380_06	7.4	21.7028	High	20.8757	High	21.2892	High
MSU20000381_04	9.8	26.3388	High	25.5584	High	25.9486	High
MSU20000384_02	8.4	20.4264	Low	20.3412	High	20.3838	Low
MSU20000385_04	18.1	22.811	High	19.4712	Low	21.1411	High
MSU20000385_06	3.4	15.9489	Low	21.3378	High	18.6434	Low
MSU20000387_02	6.5	16.763	Low	20.3725	High	18.5678	Low
MSU20000387_04	4.6	17.0363	Low	15.6665	Low	16.3514	Low
MSU20000387_05	6.3	16.7642	Low	20.5036	High	18.6339	Low
MSU20000388_01	4.1	19.7053	Low	17.6848	Low	18.6951	Low
MSU20000389_03	7.1	19.8615	Low	20.2518	High	20.0567	Low
MSU20000390_06	3.1	15.5158	Low	19.4204	Low	17.4681	Low
MSU20000392_08	3.8	21.1128	High	18.7607	Low	19.9368	Low
MSU20000393_01	7	15.9468	Low	19.7976	Low	17.8722	Low
MSU20000393_02	8.8	19.8214	Low	21.4439	High	20.6327	High
MSU20000394_03	9.4	19.1745	Low	19.4044	Low	19.2894	Low
MSU20000396_02	14.3	24.6723	High	20.3711	High	22.5217	High
MSU20000396_06	5.6	21.1637	High	17.0091	Low	19.0864	Low
MSU20000396_08	18.6	17.4053	Low	16.4029	Low	16.9041	Low
MSU20000415_04	9.7	25.1318	High	24.4583	High	24.795	High
MSU20000415_09	5.2	18.657	Low	19.8075	Low	19.2323	Low
MSU20000416_03	11.5	24.4931	High	23.2215	High	23.8573	High
MSU20000435_02	4	18.4201	Low	18.4924	Low	18.4563	Low
MSU20000436_08	2.9	16.0441	Low	18.6954	Low	17.3697	Low
MSU20000437_01	6.4	19.0927	Low	18.7813	Low	18.937	Low
MSU20000437_03	8.3	16.0252	Low	15.4952	Low	15.7602	Low
MSU20000437_06	5.6	20.1203	Low	20.0234	Low	20.0718	Low
MSU20000437_07	4.2	16.9227	Low	17.2836	Low	17.1032	Low
MSU20000437_08	5.4	19.7039	Low	15.9974	Low	17.8507	Low
MSU20000438_01	14.3	18.9662	Low	17.2402	Low	18.1032	Low
MSU20000438_08	3.3	15.8223	Low	15.6296	Low	15.7259	Low
MSU20000440_03	8.6	16.9511	Low	17.1245	Low	17.0378	Low
MSU20000441_06	6.4	18.2488	Low	17.9211	Low	18.085	Low
MSU20000442_01	8.6	19.3011	Low	13.6799	Low	16.4905	Low
MSU20000448_04	14.8	26.5751	High	23.125	High	24.85	High
MSU20000452_06	5.9	18.1421	Low	25.2664	High	21.7042	High
MSU20000452_08	8.7	17.6311	Low	22.6597	High	20.1454	Low
MSU20000453_04	4.7	23.653	High	24.4081	High	24.0306	High
MSU20000477_02	12.8	21.2643	High	17.4389	Low	19.3516	Low
MSU20000482_04	7.6	24.2965	High	23.2275	High	23.762	High
MSU20000484_03	5.7	15.7427	Low	17.4392	Low	16.591	Low
MSU20000484_04	3.2	19.0965	Low	17.0146	Low	18.0555	Low
MSU20000487_04	6.5	19.8813	Low	17.0159	Low	18.4486	Low
MSU20000490_04	5.4	17.8675	Low	23.9123	High	20.8899	High
MSU20000519_03	12.5	21.7197	High	21.4568	High	21.5882	High
MSU20000519_05	8.4	19.2203	Low	19.2554	Low	19.2379	Low
MSU20000519_06	5.5	16.8981	Low	19.2203	Low	18.0592	Low
MSU20000519_08	9.5	19.2451	Low	22.2723	High	20.7587	High
MSU20000519_10	5.3	19.3628	Low	21.213	High	20.2879	High
MSU20000523_03	5.7	15.7046	Low	18.5154	Low	17.11	Low
MSU20000523_06	7.1	19.0828	Low	19.4775	Low	19.2801	Low
MSU20000525_03	3	18.8219	Low	23.1578	High	20.9899	High
MSU20000525_05	5.6	23.8392	High	18.8428	Low	21.341	High
MSU20000525_07	6.4	22.4345	High	19.7879	Low	21.1112	High
MSU20000527_04	8.3	21.7474	High	22.5209	High	22.1342	High
MSU20000528_03	5.3	18.9557	Low	19.0109	Low	18.9833	Low
MSU20000528_04	11.3	18.1834	Low	21.9871	High	20.0852	Low
MSU20000528_05	3.5	16.4863	Low	20.7466	High	18.6164	Low
MSU20000528_06	8.5	18.7265	Low	19.3221	Low	19.0243	Low
MSU20000529_06	6.5	20.1194	High	20.5629	High	20.3411	High
MSU20000529_08	5.6	18.0796	Low	17.6523	Low	17.8659	Low
MSU20000536_01	3.3	18.4683	Low	18.8657	Low	18.667	Low
MSU20000537_01	6.4	21.0462	High	20.2821	High	20.6642	High
MSU20000537_02	8.6	19.8502	Low	21.3664	High	20.6083	High
MSU20000537_04	9.6	20.4063	Low	21.1224	High	20.7643	High
MSU20000537_05	9.3	20.419	Low	21.1156	High	20.7673	High
MSU20000540_01	1.1	18.0162	Low	22.8671	High	20.4416	Low
MSU20000544_06	1.6	15.5977	Low	17.1838	Low	16.3908	Low
MSU20000545_07	4.6	21.0262	High	22.7611	High	21.8937	High
MSU20000547_04	11.8	23.4019	High	26.2323	High	24.8171	High
MSU20000548_07	2.6	16.8356	Low	20.3967	High	18.6161	Low
MSU20000552_02	21.6	24.6112	High	20.7579	High	22.6845	High
MSU20000556_01	5.1	19.4269	Low	25.077	High	22.252	High
MSU20000564_07	5.5	20.2892	High	20.9529	High	20.621	High
MSU20000574_01	4.6	23.5958	High	20.7058	High	22.1508	High
MSU20000574_04	6.5	19.1326	Low	23.3776	High	21.2551	High
MSU20000575_01	3.1	20.3724	High	20.6265	High	20.4994	High
MSU20000575_02	6.1	20.7983	High	21.6651	High	21.2317	High
MSU20000575_05	5.5	21.329	High	22.3651	High	21.8471	High

## Sheet: Supplementary Table 10
Supplementary Table 10: Unsupervised K-Means Clustering result based on blended predictions in 2023 selection candidates using 2021 and 2022 combined trials as training set
2023 F4:5 Breeding Lines (Selection Candidates)	Observed (Actual) DON Content	Training Set: 2021 and 2022 Combined Trials
		Ensembled Phenomic Predictions		Ensembled Genomic Predictions		Ensembled Phenomic and Genomic Predictions
		Model Average	Cluster (Selection Candidates Only)	Model Average	Cluster (Selection Candidates Only)	Model Average	Cluster (Selection Candidates Only)
MSU19000017_Yr_1_09	12.2	26.9479	High	31.7761	High	29.362	High
MSU19000034_Yr_2_01	7.2	23.8989	Low	21.7481	Low	22.8235	Low
MSU19000034_Yr_2_07	6	23.9841	Low	20.4525	Low	22.2183	Low
MSU19000034_Yr_2_08	11.1	24.2738	Low	20.9518	Low	22.6128	Low
MSU19000052_Yr_1_01	16.7	21.7263	Low	26.1882	High	23.9572	Low
MSU19000052_Yr_1_04	6.2	18.8592	Low	28.6522	High	23.7557	Low
MSU19000069_Yr_1_01	12.9	29.2706	High	23.6366	Low	26.4536	High
MSU19000069_Yr_1_08	8.2	25.2201	Low	20.455	Low	22.8376	Low
MSU19000069_Yr_1_11	5.9	21.5277	Low	22.5663	Low	22.047	Low
MSU19000069_Yr_1_13	6.3	26.0134	High	24.38	Low	25.1967	High
MSU19000069_Yr_1_18	4	20.182	Low	23.9776	Low	22.0798	Low
MSU19000069_Yr_2_13	5.6	21.7902	Low	24.1125	Low	22.9513	Low
MSU19000070_Yr_1_03	3.2	25.2455	Low	24.7497	Low	24.9976	High
MSU19000070_Yr_1_09	6.3	20.0295	Low	25.8865	High	22.958	Low
MSU19000070_Yr_1_10	2.7	24.3155	Low	24.9189	Low	24.6172	Low
MSU19000070_Yr_1_11	4.3	23.8613	Low	24.6976	Low	24.2795	Low
MSU19000070_Yr_1_14	2.7	20.5208	Low	26.1276	High	23.3242	Low
MSU19000070_Yr_2_07	8.9	20.9506	Low	25.1871	Low	23.0689	Low
MSU19000070_Yr_2_08	11.4	21.7165	Low	23.4804	Low	22.5985	Low
MSU19000070_Yr_2_09	2.7	20.3519	Low	22.2682	Low	21.3101	Low
MSU19000070_Yr_2_10	3.5	17.9443	Low	22.6378	Low	20.291	Low
MSU19000070_Yr_2_16	15.4	25.887	Low	25.2767	Low	25.5819	High
MSU19000070_Yr_2_18	9.9	23.2441	Low	23.1913	Low	23.2177	Low
MSU19000141_Yr_1_03	13	29.1436	High	23.9129	Low	26.5282	High
MSU19000141_Yr_1_04	12.4	29.3859	High	24.3893	Low	26.8876	High
MSU19000141_Yr_1_06	9.1	26.7068	High	24.6821	Low	25.6944	High
MSU19000141_Yr_1_08	5.1	24.9726	Low	19.6234	Low	22.298	Low
MSU19000177_Yr_1_13	8.3	30.5199	High	36.2113	High	33.3656	High
MSU19000177_Yr_1_17	10.4	33.0042	High	32.901	High	32.9526	High
MSU19000177_Yr_1_18	16.3	32.5986	High	35.9982	High	34.2984	High
MSU19000177_Yr_2_02	6.4	22.2297	Low	30.9933	High	26.6115	High
MSU19000208_FHB_1_04	4.4	19.4307	Low	23.6907	Low	21.5607	Low
MSU19000259_FHB_1_03	6.8	24.8726	Low	22.3796	Low	23.6261	Low
MSU19000260_FHB_1_03	9.6	26.3382	High	17.8873	Low	22.1128	Low
MSU19000260_FHB_2_09	9.2	24.9258	Low	19.3359	Low	22.1308	Low
MSU20000001_09	2.6	27.1858	High	27.5801	High	27.383	High
MSU20000020_01	2.8	27.0576	High	25.3958	Low	26.2267	High
MSU20000020_09	11.5	24.3837	Low	26.2293	High	25.3065	High
MSU20000047_05	4.9	23.9011	Low	29.4096	High	26.6554	High
MSU20000047_09	5.5	24.0371	Low	21.5094	Low	22.7732	Low
MSU20000050_02	10.5	26.2331	High	23.978	Low	25.1056	High
MSU20000050_07	3.9	23.48	Low	33.6027	High	28.5413	High
MSU20000051_01	10.7	28.7772	High	19.1524	Low	23.9648	Low
MSU20000057_08	3.4	21.469	Low	18.7865	Low	20.1278	Low
MSU20000101_03	11.7	22.9181	Low	25.6146	Low	24.2663	Low
MSU20000105_01	6.1	27.9546	High	21.3982	Low	24.6764	High
MSU20000105_04	6.6	25.0773	Low	21.695	Low	23.3862	Low
MSU20000105_05	11.1	21.5485	Low	19.4255	Low	20.487	Low
MSU20000109_02	9.2	24.412	Low	20.3537	Low	22.3828	Low
MSU20000114_05	2.4	26.4797	High	31.223	High	28.8513	High
MSU20000116_02	3.8	24.2944	Low	19.6234	Low	21.9589	Low
MSU20000120_03	5.2	22.8743	Low	17.1806	Low	20.0275	Low
MSU20000128_04	15	29.3671	High	23.7944	Low	26.5807	High
MSU20000128_07	5.8	28.7864	High	22.2956	Low	25.541	High
MSU20000132_02	5.9	27.6292	High	31.8583	High	29.7437	High
MSU20000139_05	7	26.7515	High	20.3542	Low	23.5528	Low
MSU20000146_11	8.5	32.4709	High	20.9576	Low	26.7142	High
MSU20000151_02	16	32.2368	High	37.1533	High	34.695	High
MSU20000153_03	15.1	33.2279	High	29.863	High	31.5454	High
MSU20000175_04	15.6	24.9304	Low	22.7041	Low	23.8172	Low
MSU20000175_05	10.9	27.9176	High	23.9567	Low	25.9372	High
MSU20000175_07	9.6	21.1284	Low	23.6492	Low	22.3888	Low
MSU20000175_08	10.7	23.2593	Low	25.4219	Low	24.3406	Low
MSU20000175_09	6.1	21.9542	Low	20.7117	Low	21.333	Low
MSU20000175_12	16.9	28.2825	High	21.4547	Low	24.8686	High
MSU20000178_04	7.9	20.0173	Low	24.141	Low	22.0791	Low
MSU20000178_07	10.6	25.1678	Low	21.3605	Low	23.2641	Low
MSU20000178_10	3.1	20.9076	Low	20.927	Low	20.9173	Low
MSU20000178_11	5.8	24.6465	Low	23.8585	Low	24.2525	Low
MSU20000180_08	17	34.1442	High	29.3149	High	31.7295	High
MSU20000183_13	3.8	19.923	Low	27.0185	High	23.4708	Low
MSU20000186_10	4.3	27.1434	High	17.6438	Low	22.3936	Low
MSU20000217_04	9.5	22.4762	Low	28.5269	High	25.5016	High
MSU20000249_02	4.8	23.4378	Low	14.7026	Low	19.0702	Low
MSU20000251_03	2.9	22.6507	Low	17.0223	Low	19.8365	Low
MSU20000251_11	5	24.2185	Low	16.235	Low	20.2267	Low
MSU20000252_08	10.2	25.4885	Low	17.2451	Low	21.3668	Low
MSU20000253_03	4.3	21.4244	Low	16.9521	Low	19.1882	Low
MSU20000253_05	6.4	24.7218	Low	15.4781	Low	20.0999	Low
MSU20000253_06	4.3	25.0171	Low	19.6187	Low	22.3179	Low
MSU20000253_07	11.8	24.1087	Low	17.9757	Low	21.0422	Low
MSU20000253_08	18.6	20.8755	Low	18.3268	Low	19.6011	Low
MSU20000253_10	13.6	26.787	High	16.6412	Low	21.7141	Low
MSU20000253_12	2.3	20.6065	Low	19.7905	Low	20.1985	Low
MSU20000254_01	10.6	23.0204	Low	18.1099	Low	20.5651	Low
MSU20000254_03	3.8	18.4919	Low	22.2017	Low	20.3468	Low
MSU20000254_14	6.6	19.0815	Low	20.0959	Low	19.5887	Low
MSU20000254_15	9.8	21.4953	Low	19.3249	Low	20.4101	Low
MSU20000255_03	4.2	23.7667	Low	28.3319	High	26.0493	High
MSU20000255_05	6.1	20.2624	Low	23.6952	Low	21.9788	Low
MSU20000255_07	3.7	23.1875	Low	28.8975	High	26.0425	High
MSU20000255_08	11.5	24.6647	Low	25.468	Low	25.0663	High
MSU20000256_02	5.2	23.7229	Low	22.4833	Low	23.1031	Low
MSU20000256_06	7.8	25.5711	Low	23.021	Low	24.296	Low
MSU20000257_03	6.9	23.5319	Low	27.8843	High	25.7081	High
MSU20000257_05	8.2	32.6967	High	22.4674	Low	27.582	High
MSU20000257_06	9	22.6443	Low	23.9973	Low	23.3208	Low
MSU20000257_07	4.3	24.9243	Low	22.7907	Low	23.8575	Low
MSU20000258_11	3.9	22.6404	Low	19.324	Low	20.9822	Low
MSU20000259_01	15.5	26.0164	Low	17.3365	Low	21.6765	Low
MSU20000260_07	4.1	21.095	Low	19.0792	Low	20.0871	Low
MSU20000260_11	6.1	25.9664	High	18.9535	Low	22.46	Low
MSU20000263_05	5	26.2263	High	33.8694	High	30.0478	High
MSU20000264_07	12.1	29.2515	High	28.7341	High	28.9928	High
MSU20000268_05	7.6	29.0464	High	38.7757	High	33.911	High
MSU20000284_04	10.2	34.6092	High	24.464	Low	29.5366	High
MSU20000288_01	3.3	23.2076	Low	22.3749	Low	22.7913	Low
MSU20000288_02	4.7	21.7911	Low	23.5744	Low	22.6827	Low
MSU20000288_03	9	29.8041	High	20.8516	Low	25.3279	High
MSU20000288_06	10.9	32.1765	High	23.2279	Low	27.7022	High
MSU20000289_02	2	21.7253	Low	25.1409	Low	23.4331	Low
MSU20000292_06	5.6	24.9026	Low	32.2161	High	28.5594	High
MSU20000320_03	12.7	24.9488	Low	21.2731	Low	23.111	Low
MSU20000320_06	7.5	20.5067	Low	20.607	Low	20.5568	Low
MSU20000320_08	7.7	25.3009	Low	20.1456	Low	22.7232	Low
MSU20000322_07	19.8	26.7791	High	29.4639	High	28.1215	High
MSU20000322_09	13.7	22.6607	Low	27.8638	High	25.2622	High
MSU20000345_04	3.4	20.229	Low	18.9253	Low	19.5771	Low
MSU20000349_06	8.5	20.1659	Low	25.1391	Low	22.6525	Low
MSU20000349_08	13	24.1133	Low	24.3341	Low	24.2237	Low
MSU20000349_10	11.5	19.1419	Low	24.8342	Low	21.988	Low
MSU20000366_04	8.1	24.5184	Low	28.3911	High	26.4547	High
MSU20000367_04	8.6	30.7578	High	30.1309	High	30.4443	High
MSU20000368_07	18.7	35.9042	High	37.6108	High	36.7575	High
MSU20000368_10	6.1	31.6542	High	30.8631	High	31.2586	High
MSU20000369_04	5.6	22.5882	Low	26.802	High	24.6951	Low
MSU20000369_05	3.4	29.5371	High	26.0666	High	27.8018	High
MSU20000370_05	6.5	21.6356	Low	26.4068	High	24.0212	Low
MSU20000370_07	14.7	23.9181	Low	24.4535	Low	24.1858	Low
MSU20000370_10	7.1	25.3226	Low	28.9248	High	27.1237	High
MSU20000375_04	5.8	21.952	Low	13.4647	Low	17.7084	Low
MSU20000375_05	8.8	22.0476	Low	16.1547	Low	19.1012	Low
MSU20000376_03	11.7	27.0914	High	23.2267	Low	25.159	High
MSU20000376_04	6	25.8396	Low	25.0252	Low	25.4324	High
MSU20000376_06	10.6	26.2278	High	20.7725	Low	23.5001	Low
MSU20000376_09	6.2	20.5658	Low	18.245	Low	19.4054	Low
MSU20000377_10	8.7	27.6013	High	24.5468	Low	26.0741	High
MSU20000379_02	13.2	30.8689	High	22.8492	Low	26.8591	High
MSU20000380_05	11.6	24.3244	Low	27.7142	High	26.0193	High
MSU20000380_06	7.4	23.8748	Low	22.7479	Low	23.3113	Low
MSU20000381_04	9.8	30.7154	High	33.21	High	31.9627	High
MSU20000384_02	8.4	23.7927	Low	18.0911	Low	20.9419	Low
MSU20000385_04	18.1	20.8507	Low	17.7167	Low	19.2837	Low
MSU20000385_06	3.4	20.6989	Low	23.1385	Low	21.9187	Low
MSU20000387_02	6.5	22.9125	Low	21.5814	Low	22.247	Low
MSU20000387_04	4.6	21.5565	Low	15.2518	Low	18.4042	Low
MSU20000387_05	6.3	22.8029	Low	20.9731	Low	21.888	Low
MSU20000388_01	4.1	25.6278	Low	20.981	Low	23.3044	Low
MSU20000389_03	7.1	30.719	High	23.3103	Low	27.0146	High
MSU20000390_06	3.1	20.2238	Low	21.2673	Low	20.7456	Low
MSU20000392_08	3.8	23.6952	Low	23.2723	Low	23.4837	Low
MSU20000393_01	7	18.6818	Low	19.043	Low	18.8624	Low
MSU20000393_02	8.8	27.96	High	24.9414	Low	26.4507	High
MSU20000394_03	9.4	26.0969	High	17.3067	Low	21.7018	Low
MSU20000396_02	14.3	31.784	High	22.017	Low	26.9005	High
MSU20000396_06	5.6	26.4352	High	15.9219	Low	21.1786	Low
MSU20000396_08	18.6	18.1617	Low	17.8878	Low	18.0248	Low
MSU20000415_04	9.7	32.4248	High	29.4523	High	30.9386	High
MSU20000415_09	5.2	22.8407	Low	19.8052	Low	21.323	Low
MSU20000416_03	11.5	29.4741	High	29.4511	High	29.4626	High
MSU20000435_02	4	24.5654	Low	21.6474	Low	23.1064	Low
MSU20000436_08	2.9	19.8193	Low	25.0855	Low	22.4524	Low
MSU20000437_01	6.4	20.0626	Low	20.2623	Low	20.1624	Low
MSU20000437_03	8.3	21.8972	Low	17.663	Low	19.7801	Low
MSU20000437_06	5.6	25.5431	Low	21.931	Low	23.7371	Low
MSU20000437_07	4.2	19.5974	Low	16.9704	Low	18.2839	Low
MSU20000437_08	5.4	23.1884	Low	16.8875	Low	20.038	Low
MSU20000438_01	14.3	20.8382	Low	21.7466	Low	21.2924	Low
MSU20000438_08	3.3	16.865	Low	16.3743	Low	16.6197	Low
MSU20000440_03	8.6	19.7069	Low	16.5223	Low	18.1146	Low
MSU20000441_06	6.4	19.5502	Low	22.2404	Low	20.8953	Low
MSU20000442_01	8.6	22.6994	Low	14.9348	Low	18.8171	Low
MSU20000448_04	14.8	37.7066	High	32.7856	High	35.2461	High
MSU20000452_06	5.9	25.0632	Low	31.2497	High	28.1565	High
MSU20000452_08	8.7	23.4575	Low	31.3051	High	27.3813	High
MSU20000453_04	4.7	29.9103	High	31.2949	High	30.6026	High
MSU20000477_02	12.8	28.8427	High	21.1022	Low	24.9725	High
MSU20000482_04	7.6	31.3377	High	32.0891	High	31.7134	High
MSU20000484_03	5.7	21.0541	Low	21.638	Low	21.346	Low
MSU20000484_04	3.2	26.2341	High	18.7244	Low	22.4792	Low
MSU20000487_04	6.5	25.3619	Low	17.0613	Low	21.2116	Low
MSU20000490_04	5.4	18.7614	Low	24.6957	Low	21.7285	Low
MSU20000519_03	12.5	23.4178	Low	20.9777	Low	22.1977	Low
MSU20000519_05	8.4	22.2533	Low	18.1807	Low	20.217	Low
MSU20000519_06	5.5	20.0855	Low	20.3724	Low	20.2289	Low
MSU20000519_08	9.5	18.2843	Low	21.3555	Low	19.8199	Low
MSU20000519_10	5.3	20.4248	Low	23.2311	Low	21.8279	Low
MSU20000523_03	5.7	20.592	Low	21.4093	Low	21.0006	Low
MSU20000523_06	7.1	21.5167	Low	21.8643	Low	21.6905	Low
MSU20000525_03	3	26.1048	High	26.8378	High	26.4713	High
MSU20000525_05	5.6	28.1284	High	21.9358	Low	25.0321	High
MSU20000525_07	6.4	26.1878	High	21.5862	Low	23.887	Low
MSU20000527_04	8.3	24.8343	Low	27.6665	High	26.2504	High
MSU20000528_03	5.3	23.723	Low	17.0457	Low	20.3844	Low
MSU20000528_04	11.3	23.5862	Low	21.1852	Low	22.3857	Low
MSU20000528_05	3.5	22.4553	Low	21.8562	Low	22.1557	Low
MSU20000528_06	8.5	20.5085	Low	20.8203	Low	20.6644	Low
MSU20000529_06	6.5	22.7171	Low	20.8643	Low	21.7907	Low
MSU20000529_08	5.6	22.2511	Low	14.4097	Low	18.3304	Low
MSU20000536_01	3.3	23.0003	Low	19.338	Low	21.1692	Low
MSU20000537_01	6.4	28.233	High	22.1327	Low	25.1828	High
MSU20000537_02	8.6	24.5229	Low	24.5732	Low	24.548	Low
MSU20000537_04	9.6	23.688	Low	25.6626	Low	24.6753	Low
MSU20000537_05	9.3	19.583	Low	22.5043	Low	21.0436	Low
MSU20000540_01	1.1	20.1851	Low	24.217	Low	22.2011	Low
MSU20000544_06	1.6	19.743	Low	17.792	Low	18.7675	Low
MSU20000545_07	4.6	24.0165	Low	28.68	High	26.3482	High
MSU20000547_04	11.8	22.6781	Low	31.2887	High	26.9834	High
MSU20000548_07	2.6	19.2407	Low	22.8218	Low	21.0313	Low
MSU20000552_02	21.6	28.4358	High	23.8632	Low	26.1495	High
MSU20000556_01	5.1	24.8263	Low	22.8244	Low	23.8254	Low
MSU20000564_07	5.5	25.2953	Low	20.7421	Low	23.0187	Low
MSU20000574_01	4.6	25.7249	Low	17.8785	Low	21.8017	Low
MSU20000574_04	6.5	27.5502	High	21.6506	Low	24.6004	High
MSU20000575_01	3.1	22.6	Low	21.2003	Low	21.9002	Low
MSU20000575_02	6.1	24.1964	Low	23.3963	Low	23.7963	Low
MSU20000575_05	5.5	28.6265	High	24.9682	Low	26.7973	High
